# Supplementary material for: Tissue-specific impacts of aging and genetics on gene expression patterns in humans
Source: Nat Commun. 2022 Oct 3;13:5803. doi: 10.1038/s41467-022-33509-0 (PMC9530233; doi:10.1038/s41467-022-33509-0)
Supplement: Supplementary file 3 — Supplementary Data 1-6 [file 41467_2022_33509_MOESM3_ESM.xlsx]

## Sheet: Supplementary Data 1
Supplementary Data 1: Number of individuals in "old" and "young" cohorts
TISSUE	old	young	included in analyses
Kidney_Medulla	1	3	NO
Cervix_Ectocervix	3	6	NO
FallopianTube	3	6	NO
Cervix_Endocervix	4	6	NO
Bladder	5	16	NO
Uterus	50	104	NO
Kidney_Cortex	56	39	NO
Vagina	62	105	NO
SmallIntestine_TerminalIleum	66	127	NO
Cells_EBV_transformedlymphocytes	72	109	NO
Ovary	73	118	NO
MinorSalivaryGland	80	97	NO
Spleen	87	168	NO
Prostate	110	142	YES
Brain_Substantianigra	111	39	NO
Brain_Amygdala	117	42	NO
AdrenalGland	119	150	YES
Brain_Spinalcordcervicalc_1	121	44	NO
Liver	125	117	YES
Artery_Coronary	126	122	YES
Stomach	133	239	YES
Pancreas	136	213	YES
Brain_AnteriorcingulatecortexBA24	139	53	NO
Brain_Hippocampus	149	57	NO
Brain_Hypothalamus	155	56	NO
Brain_Putamenbasalganglia	161	56	NO
Esophagus_GastroesophagealJunction	161	233	YES
Colon_Transverse	166	257	YES
Brain_CerebellarHemisphere	175	66	NO
Colon_Sigmoid	183	203	YES
Brain_FrontalCortexBA9	184	64	NO
Brain_Nucleusaccumbensbasalganglia	185	70	NO
Brain_Cerebellum	191	83	NO
Brain_Caudatebasalganglia	196	69	NO
Brain_Cortex	197	82	NO
Artery_Aorta	207	232	YES
Pituitary	209	87	NO
Testis	210	190	YES
Breast_MammaryTissue	215	256	YES
Esophagus_Muscularis	226	312	YES
Cells_Culturedfibroblasts	247	275	YES
Heart_LeftVentricle	248	224	YES
Heart_AtrialAppendage	252	192	YES
Esophagus_Mucosa	266	337	YES
Adipose_VisceralOmentum	267	292	YES
Lung	310	304	YES
Artery_Tibial	318	370	YES
Skin_NotSunExposedSuprapubic	319	313	YES
Nerve_Tibial	325	327	YES
Thyroid	344	343	YES
Adipose_Subcutaneous	349	345	YES
Skin_SunExposedLowerleg	379	368	YES
Muscle_Skeletal	420	434	YES
WholeBlood	475	480	YES

## Sheet: Supplementary Data 2
Supplementary Data 2: Names of GTEx tissues with matching abbreviations used within figures
Tissue	Short name
Adipose_Subcutaneous	AdiposeS
Adipose_VisceralOmentum	AdiposeV
AdrenalGland	AdrenalGland
Artery_Aorta	ArteryA
Artery_Coronary	ArteryC
Artery_Tibial	ArteryT
Breast_Mammary_Tissue	Breast
Cells_Cultured_fibroblasts	Fibroblast
Colon_Sigmoid	ColonS
Colon_Transverse	ColonT
Esophagus_Gastroesophageal_Junction	EsophagusGast
Esophagus_Mucosa	EsophagusMuco
Esophagus_Muscularis	EsophagusMus
Heart_Atrial_Appendage	HeartAA
Heart_Left_Ventricle	HeartLV
Liver	Liver
Lung	Lung
Muscle_Skeletal	Muscle
Nerve_Tibial	Nerve
Pancreas	Pancreas
Prostate	Prostate
Skin_Not_Sun_Exposed_Suprapubic	SkinNotSun
Skin_Sun_Exposed_Lower_leg	SkinSun
Stomach	Stomach
Testis	Testis
Thyroid	Thyroid
Whole_Blood	Blood

## Sheet: Supplementary Data 3
Supplementary Data 3: Genes with significant age-related gene expression heteroscedasticity. FDR and effect size of heteroskedasticity indicated.
Tissue	gene	het_fdr	het_beta
Breast_Mammary_Tissue	NPR1	0.0445449	-0.341329
Breast_Mammary_Tissue	LEFTY2	0.0473239	-0.299266
Breast_Mammary_Tissue	TMEM214	0.0366236	-0.314242
Breast_Mammary_Tissue	RPL22L1	0.025124	-0.369463
Breast_Mammary_Tissue	LARP1B	0.0141804	-0.369063
Breast_Mammary_Tissue	PEX6	0.0354331	-0.335082
Breast_Mammary_Tissue	AOAH	0.025124	-0.364761
Breast_Mammary_Tissue	FAM234B	0.0182801	-0.428794
Breast_Mammary_Tissue	CNOT2	0.0355598	-0.33769
Breast_Mammary_Tissue	NR2C1	0.0443475	-0.316027
Breast_Mammary_Tissue	PPP1CC	0.0445449	-0.350839
Breast_Mammary_Tissue	ZNF774	0.0106354	-0.370711
Breast_Mammary_Tissue	SBK1	0.0336068	-0.395797
Breast_Mammary_Tissue	STX4	0.0360258	-0.338427
Breast_Mammary_Tissue	FCSK	0.028363	-0.383133
Breast_Mammary_Tissue	CISD3	0.0315743	-0.387656
Breast_Mammary_Tissue	GATA6	0.0366236	-0.321463
Breast_Mammary_Tissue	CHMP2A	0.0424273	-0.400684
Breast_Mammary_Tissue	SNAI1	0.025124	-0.308834
Breast_Mammary_Tissue	PCK1	0.0369849	-0.412049
Breast_Mammary_Tissue	ARHGEF6	0.0399497	-0.374999
Esophagus_Mucosa	ZRANB3	0.0498502	-0.246774
Esophagus_Mucosa	ACTR8	0.016595	-0.333453
Esophagus_Mucosa	GNRHR	0.0422696	-0.308205
Esophagus_Mucosa	TRAF3IP2-AS1	0.0188935	-0.314518
Esophagus_Mucosa	TYW1B	0.0155024	-0.301929
Esophagus_Mucosa	LMO3	0.0360258	-0.321154
Esophagus_Mucosa	ENSG00000276337	0.0422696	-0.294015
Esophagus_Mucosa	MAPK8IP1P2	0.0228188	0.199735
Esophagus_Mucosa	GSTT2B	0.0108631	-0.289422
Artery_Aorta	SH3BGRL3	0.0285288	-0.336862
Artery_Aorta	NBPF6	0.0108631	0.345394
Artery_Aorta	LCN1	0.0285288	0.28196
Artery_Aorta	ENSG00000257740	0.0407415	-0.303002
Artery_Aorta	GRP	0.0296309	0.316192
Artery_Aorta	ENSG00000267649	0.0210874	-0.285719
Artery_Aorta	CYSLTR1	0.025124	0.367559
Artery_Tibial	MMP23A	0.0336068	-0.224173
Artery_Tibial	HMGN2	0.0210874	-0.289145
Artery_Tibial	SSX2IP	0.025124	-0.277531
Artery_Tibial	NIBAN1	0.0443475	-0.289678
Artery_Tibial	YWHAQ	0.0167709	-0.290176
Artery_Tibial	IGKV1-17	0.0285288	0.219729
Artery_Tibial	IGKV1-39	0.0103796	0.216721
Artery_Tibial	NR4A2	0.025124	-0.254079
Artery_Tibial	RPE	0.0354331	-0.259955
Artery_Tibial	RASSF1	0.0422696	-0.2642
Artery_Tibial	C3orf70	0.047444	-0.260098
Artery_Tibial	ZFYVE28	0.0404814	-0.268798
Artery_Tibial	CC2D2A	0.00817451	-0.401909
Artery_Tibial	LIMCH1	0.00854425	-0.325328
Artery_Tibial	RPS3A	0.0366236	-0.301565
Artery_Tibial	HAVCR2	0.0473239	-0.257419
Artery_Tibial	STC2	0.0117842	-0.268857
Artery_Tibial	SNHG15	0.0468773	-0.338788
Artery_Tibial	SPIN1	0.0170762	-0.330172
Artery_Tibial	FAM120AOS	0.0105812	-0.304108
Artery_Tibial	TACC2	0.0445449	-0.269403
Artery_Tibial	ILK	0.0103796	-0.30353
Artery_Tibial	MED17	0.0100796	-0.311786
Artery_Tibial	ABCD2	0.0317958	-0.243716
Artery_Tibial	SLC5A8	0.0108631	0.260864
Artery_Tibial	TRAC	0.0411361	-0.270461
Artery_Tibial	SYNDIG1L	0.0151804	-0.375915
Artery_Tibial	IGHV5-51	0.00767671	0.224925
Artery_Tibial	HAPLN3	0.0196562	-0.318604
Artery_Tibial	ATP2A1	0.0228188	-0.303988
Artery_Tibial	FTO	0.00817451	-0.320673
Artery_Tibial	COX11	0.0103796	-0.364625
Artery_Tibial	COSMOC	0.0215574	-0.267664
Artery_Tibial	CYP4F24P	0.0103796	0.263835
Artery_Tibial	FOSB	0.000529047	-0.348973
Artery_Tibial	BPIFB4	0.00854425	0.249056
Artery_Tibial	SLC17A9	0.0189979	-0.291996
Artery_Tibial	ENSG00000232855	0.0108631	-0.304989
Artery_Tibial	IGLV3-25	0.0160294	0.20449
Artery_Tibial	IGLV3-1	0.0471351	0.178176
Artery_Tibial	MAPK11	0.0133597	-0.306473
Artery_Tibial	DMD	0.0228188	-0.294228
Artery_Tibial	GLA	0.0413847	-0.332297
Prostate	SLC7A2-IT1	0.0374965	-0.296928
Stomach	ZBTB24	0.0317958	-0.370826
Stomach	LOC102724428	0.0404814	-0.354399
Muscle_Skeletal	ENO1	0.0422696	-0.257062
Muscle_Skeletal	B4GALT2	0.0391574	-0.256074
Muscle_Skeletal	S100A11	0.0360258	-0.34458
Muscle_Skeletal	PYCR2	0.0317958	-0.308849
Muscle_Skeletal	LNCATV	0.0422696	0.196265
Muscle_Skeletal	LMAN2L	0.00817451	-0.291834
Muscle_Skeletal	STRADB	0.0422696	-0.281043
Muscle_Skeletal	SH3BP5-AS1	0.0416827	-0.250029
Muscle_Skeletal	DENND6A-AS1	0.0311186	-0.222071
Muscle_Skeletal	FOXP1	0.0187738	-0.267878
Muscle_Skeletal	ALPK1	0.00825953	-0.284443
Muscle_Skeletal	DAB2	0.0465502	-0.240579
Muscle_Skeletal	EGR1	0.0228188	-0.275938
Muscle_Skeletal	SGCD	0.042538	-0.294507
Muscle_Skeletal	COL22A1	0.0473239	-0.228239
Muscle_Skeletal	RMI1	0.0204185	-0.258298
Muscle_Skeletal	BICC1	0.0410679	-0.294146
Muscle_Skeletal	PLCE1	0.00103771	-0.341558
Muscle_Skeletal	DOCK1	0.0462751	-0.242806
Muscle_Skeletal	TP53I11	0.0105812	-0.282155
Muscle_Skeletal	MED21	0.0474727	-0.243762
Muscle_Skeletal	CPSF6	0.0141804	-0.294013
Muscle_Skeletal	ANKRD10	0.0433135	-0.266741
Muscle_Skeletal	DHRS7B	0.0391574	-0.282935
Muscle_Skeletal	GSDMB	0.0391574	-0.327603
Muscle_Skeletal	SRSF1	0.0108631	-0.270536
Muscle_Skeletal	FDXR	0.0322282	-0.246966
Muscle_Skeletal	AFG3L2	0.0369849	-0.282896
Muscle_Skeletal	LDLRAD4	0.0391574	-0.311083
Muscle_Skeletal	GATA6	0.0445449	-0.22307
Muscle_Skeletal	RPRD1A	0.0462411	-0.255031
Muscle_Skeletal	ILF3-DT	0.025124	-0.261458
Muscle_Skeletal	ZFP28	0.0117842	-0.294251
Muscle_Skeletal	CHODL	0.025124	-0.284435
Muscle_Skeletal	WASF4P	0.0182801	-0.207434
Muscle_Skeletal	PRR32	0.0349388	0.214209
Muscle_Skeletal	SOX3	0.0129305	0.228187
Testis	ECHDC2	0.0315743	-0.367127
Testis	RPL3P7	0.0117842	-0.357042
Testis	TNS2-AS1	0.047444	-0.324848
Testis	ENSG00000233214	0.042538	-0.346988
Thyroid	PPIAP29	0.025124	-0.261039
Thyroid	TAGLN	0.025124	-0.292909
Nerve_Tibial	MMP23A	0.0445449	-0.216235
Nerve_Tibial	EPHA10	0.0228188	-0.286028
Nerve_Tibial	GBA	0.0228188	-0.287278
Nerve_Tibial	CNIH3	0.0346922	-0.278737
Nerve_Tibial	ENSG00000272195	0.0369849	-0.271704
Nerve_Tibial	UNC50	0.0320617	-0.282853
Nerve_Tibial	COL5A2	0.0210874	-0.295532
Nerve_Tibial	COL4A3	0.0375608	-0.314125
Nerve_Tibial	GPT	0.047445	-0.387001
Nerve_Tibial	LPAR1	0.0285288	-0.307552
Nerve_Tibial	PRB2	0.00462345	0.281239
Nerve_Tibial	CST2	0.0106354	-0.268807
Nerve_Tibial	ACO2	0.00343444	-0.488503
Nerve_Tibial	TIMP1	0.0410679	-0.272041
Nerve_Tibial	ALAS2	0.0196562	-0.279043
Nerve_Tibial	POU3F4	0.0103796	0.254324
Colon_Transverse	ENSG00000228216	0.0445449	0.312836
Colon_Transverse	MRPS31P5	0.0283779	0.416844
Colon_Transverse	RIPOR1	0.0374965	0.383289
Colon_Transverse	ATG4D	0.0311186	0.432469
Colon_Transverse	ZNF253	0.0282409	0.355857
Colon_Transverse	CEBPG	0.0433321	0.475603
Skin_Sun_Exposed_Lower_leg	CLSPN	0.0445449	-0.281146
Skin_Sun_Exposed_Lower_leg	CYCSP52	0.0411361	-0.218777
Skin_Sun_Exposed_Lower_leg	PLB1	0.0468773	-0.266186
Skin_Sun_Exposed_Lower_leg	AADACL2-AS1	0.0389539	0.22507
Skin_Sun_Exposed_Lower_leg	LRRC15	0.0103796	-0.433242
Skin_Sun_Exposed_Lower_leg	TRIP13	0.0467249	-0.25547
Skin_Sun_Exposed_Lower_leg	RNF182	0.0353662	-0.275281
Skin_Sun_Exposed_Lower_leg	MCM10	0.00767671	-0.310513
Skin_Sun_Exposed_Lower_leg	KRT81	0.019708	-0.288475
Skin_Sun_Exposed_Lower_leg	IKBIP	0.025124	-0.294575
Skin_Sun_Exposed_Lower_leg	TICRR	0.0474727	-0.26612
Skin_Sun_Exposed_Lower_leg	SPSB3	0.0472497	-0.253349
Skin_Sun_Exposed_Lower_leg	BCAP31P1	0.0311186	0.227994
Skin_Sun_Exposed_Lower_leg	KRTAP2-1	0.0422696	-0.220459
Skin_Sun_Exposed_Lower_leg	KRTAP2-2	0.0196562	-0.229153
Skin_Sun_Exposed_Lower_leg	KRTAP4-11	0.0422696	-0.22912
Skin_Sun_Exposed_Lower_leg	KRTAP4-6	0.0167107	-0.231761
Skin_Sun_Exposed_Lower_leg	KRTAP4-5	0.0139781	-0.257237
Skin_Sun_Exposed_Lower_leg	KRTAP4-4	0.00817451	-0.256687
Skin_Sun_Exposed_Lower_leg	KRTAP4-2	0.0119542	-0.257999
Skin_Sun_Exposed_Lower_leg	KRTAP9-8	0.0274217	-0.270251
Skin_Sun_Exposed_Lower_leg	KRTAP9-9	0.025124	-0.23816
Skin_Sun_Exposed_Lower_leg	KRT31	0.00337665	-0.36527
Skin_Sun_Exposed_Lower_leg	KRT32	0.0139781	-0.284338
Skin_Sun_Exposed_Lower_leg	KRT35	0.0446267	-0.252386
Skin_Sun_Exposed_Lower_leg	LRG1	0.0187738	-0.319163
Skin_Sun_Exposed_Lower_leg	CST1	0.025124	-0.257253
Skin_Sun_Exposed_Lower_leg	WFDC6	0.0366236	-0.209815
Skin_Sun_Exposed_Lower_leg	KRTAP13-2	0.025124	-0.286396
Skin_Sun_Exposed_Lower_leg	KRTAP19-5	0.025124	-0.267798
Skin_Not_Sun_Exposed_Suprapubic	NR4A1	0.0422696	-0.282598
Skin_Not_Sun_Exposed_Suprapubic	PCID2	0.0150552	-0.378749
Skin_Not_Sun_Exposed_Suprapubic	FRG2DP	0.0399497	-0.250266
Skin_Not_Sun_Exposed_Suprapubic	C1QBP	0.00911034	-0.329251
Skin_Not_Sun_Exposed_Suprapubic	ENSG00000278107	0.0389539	-0.28947
Skin_Not_Sun_Exposed_Suprapubic	FAM118A	0.0196562	-0.280952
Lung	ENSG00000260977	0.0473239	-0.40219
Lung	SERPINB1	0.0404814	0.385021
Lung	ENSG00000266708	0.0314951	-0.375445
Lung	ZNF133	0.0336068	0.318842
Pancreas	BOLA2B	0.0274217	-0.386242
Pancreas	ADORA2A	0.047444	-0.36338
Esophagus_Gastroesophageal_Junction	ECM1	0.0443165	-0.671502
Esophagus_Gastroesophageal_Junction	ATG9B	0.00324185	-0.585616
Esophagus_Gastroesophageal_Junction	GGT6	0.0443165	-0.310702
Esophagus_Gastroesophageal_Junction	MMP28	0.0108631	-0.441527
Liver	C4BPA	0.0117842	-0.920405
Liver	C2	0.0316136	-0.773246
Liver	RUFY2	0.045053	-0.537276
Liver	AMBRA1	0.0404814	-0.516165
Liver	ICAM1	0.0389539	-0.612344
Cells_Cultured_fibroblasts	MT1G	0.0141804	-0.493105
Colon_Sigmoid	ITGB3BP	0.0473239	-0.288563
Colon_Sigmoid	NIPAL4	0.0404814	-0.335899
Colon_Sigmoid	PPP1R18	0.0118547	-0.34059
Adipose_Visceral_Omentum	CYP2J2	0.0445449	0.358134
Adipose_Visceral_Omentum	SELENBP1	0.0263309	-0.304743
Adipose_Visceral_Omentum	GPR137B	0.00817451	-0.369138
Adipose_Visceral_Omentum	RHOQ-AS1	0.00103771	-0.432346
Adipose_Visceral_Omentum	GMCL1	0.0354331	-0.328286
Adipose_Visceral_Omentum	KCTD6	0.00337665	-0.363208
Adipose_Visceral_Omentum	ATP1B3-AS1	0.0084265	-0.33236
Adipose_Visceral_Omentum	AP2M1	0.0360258	-0.278149
Adipose_Visceral_Omentum	NOP56P1	0.0455852	-0.2404
Adipose_Visceral_Omentum	MRPL18	0.038212	-0.396554
Adipose_Visceral_Omentum	SNX13	0.0228188	-0.316053
Adipose_Visceral_Omentum	ENSG00000268170	0.0151952	-0.329517
Adipose_Visceral_Omentum	VCPIP1	0.0197046	-0.332705
Adipose_Visceral_Omentum	CDADC1	0.0334695	-0.329707
Adipose_Visceral_Omentum	NUDT16L1	0.0341628	-0.396944
Adipose_Visceral_Omentum	SEPTIN4	0.025124	-0.327181
Adipose_Visceral_Omentum	BIRC5	0.0366236	-0.290731
Adipose_Visceral_Omentum	UHRF1	0.0336068	-0.311894
Adipose_Visceral_Omentum	LPAR2	0.0141804	-0.352279
Heart_Left_Ventricle	CBWD2	0.00441684	-0.480229
Heart_Left_Ventricle	GPR137	0.0108631	-0.445347
Heart_Left_Ventricle	MRPS35	0.0253389	-0.411749
Heart_Left_Ventricle	PHB1	0.0471037	-0.376154
Whole_Blood	CNN3-DT	0.00337665	0.267862
Whole_Blood	CHI3L2	0.0462411	0.218315
Whole_Blood	S100A4	0.0106354	-0.313239
Whole_Blood	RGS16	0.025124	-0.276932
Whole_Blood	GPR137B	0.00337665	-0.305493
Whole_Blood	ENSG00000259959	0.0311186	0.233625
Whole_Blood	SEPTIN7P10	0.038212	0.256805
Whole_Blood	LINC01485	0.0103796	0.24025
Whole_Blood	H2BC15	0.0228188	-0.26621
Whole_Blood	TUBB	0.00817451	-0.355565
Whole_Blood	EZR	0.0103796	-0.329156
Whole_Blood	LIMK1	0.0466927	-0.299956
Whole_Blood	TRBV6-4	0.0482136	0.23639
Whole_Blood	ENSG00000214888	0.025397	0.20868
Whole_Blood	ITIH2	0.00817451	0.275104
Whole_Blood	KCNJ8	0.0445449	0.231128
Whole_Blood	ENSG00000279463	0.0311186	0.297022
Whole_Blood	GSC	0.0100796	0.248791
Whole_Blood	MYEF2	0.0103796	-0.344601
Whole_Blood	CTXN2-AS1	0.0103796	-0.242826
Whole_Blood	ENSG00000242737	0.0430166	0.246769
Whole_Blood	ACSM5	0.0189979	0.226534
Whole_Blood	MXRA7	0.0335355	-0.28103
Whole_Blood	SLC39A6	0.0422696	-0.263553
Whole_Blood	CAPN12	0.0422696	-0.260853
Whole_Blood	APOC4	0.00748468	0.278297
Whole_Blood	LOC102724594	0.0341628	0.220071
Heart_Atrial_Appendage	COX7A2L	0.0129305	-0.509337
Heart_Atrial_Appendage	AR	0.0446267	-0.450888
Artery_Coronary	SCRN3	0.0151952	-0.62209
Artery_Coronary	FBXW9	0.0473239	-0.47194
Adrenal_Gland	ENSG00000262006	0.025124	-0.44345
Adipose_Subcutaneous	PRPF3	0.0445449	-0.266509
Adipose_Subcutaneous	ENSG00000223754	0.0296309	-0.24135
Adipose_Subcutaneous	ENSG00000223991	0.025124	-0.283145
Adipose_Subcutaneous	GPM6A	0.0319268	-0.308536
Adipose_Subcutaneous	CYFIP2	0.0354331	-0.270615
Adipose_Subcutaneous	PTTG1	0.0103796	-0.336445
Adipose_Subcutaneous	PPIAP84	0.0279991	-0.233709
Adipose_Subcutaneous	CNN2P3	0.0280378	-0.198539
Adipose_Subcutaneous	GXYLT1P6	0.025124	-0.194835
Adipose_Subcutaneous	ENSG00000234537	0.0391574	-0.235776
Adipose_Subcutaneous	ENSG00000254826	0.0311186	-0.243125
Adipose_Subcutaneous	CLSTN3	0.0084265	-0.365981
Adipose_Subcutaneous	RIC8B	0.040125	-0.286187
Adipose_Subcutaneous	KIF23	0.0407415	-0.290798
Adipose_Subcutaneous	AXIN2	0.0210874	-0.279321
Adipose_Subcutaneous	CYP4F24P	0.0445449	0.241759
Adipose_Subcutaneous	PMEPA1	0.0422696	-0.286511
Adipose_Subcutaneous	LIME1	0.0336068	-0.285311
Adipose_Subcutaneous	FAM118A	0.0279991	-0.270017
Adipose_Subcutaneous	SUV39H1	0.00103771	-0.419467
Adipose_Subcutaneous	ARHGEF6	0.00817451	-0.382585

## Sheet: Supplementary Data 4
Supplementary Data 4: Genes with nonzero age-sex interaction term. Variance explained, coefficient of interaction term and age variance explained indicated
Tissue	Gene	gene	sex_r2	sex_coef	age_r2
Liver	ENSG00000182873	PRKCZ-AS1	0.00148212	0.0042377	0.00579095
Liver	ENSG00000186301	MST1P2	0.00405584	0.0139804	0.0241261
Liver	ENSG00000159339	PADI4	0.00571135	-0.0205354	0
Liver	ENSG00000075151	EIF4G3	0.00960927	-0.0320012	0.0106586
Liver	ENSG00000179163	FUCA1	0.00295672	-0.00536113	0
Liver	ENSG00000116560	SFPQ	0.0026677	-0.00929807	0
Liver	ENSG00000142686	C1orf216	0.00652212	-0.0276623	2.22045e-16
Liver	ENSG00000117450	PRDX1	0.000231388	-0.000488848	0.0583288
Liver	ENSG00000132128	LRRC41	0.0110199	-0.0218262	0.0380989
Liver	ENSG00000116761	CTH	0.0110166	0.0393493	0
Liver	ENSG00000162618	ADGRL4	0.00491384	-0.012918	0.00849747
Liver	ENSG00000142871	CCN1	0.0227147	0.0597097	0.023968
Liver	ENSG00000097033	SH3GLB1	0.00098032	-0.00142145	0.109091
Liver	ENSG00000117228	GBP1	0.013359	0.0458705	0
Liver	ENSG00000097046	CDC7	0.00932964	-0.0298489	0
Liver	ENSG00000116815	CD58	0.0214593	-0.0630479	0
Liver	ENSG00000279513		0.0219061	0.0673874	0
Liver	ENSG00000186141	POLR3C	0.00221105	-0.00476861	0.0948761
Liver	ENSG00000237188		0.0373479	0.0746665	0.07138
Liver	ENSG00000226015	CCT8P1	0.00789425	0.0232005	0
Liver	ENSG00000163344	PMVK	0.00513689	0.00922416	0.0551627
Liver	ENSG00000169231	THBS3	0.00858899	0.0160472	0.0268952
Liver	ENSG00000132676	DAP3	0.0277637	-0.032715	0.0935919
Liver	ENSG00000160789	LMNA	0.0120614	-0.0287086	0
Liver	ENSG00000196189	SEMA4A	0.0187895	-0.0453619	0.0281994
Liver	ENSG00000272668	LOC107985216	0.00729712	0.0252886	0.0322564
Liver	ENSG00000229808		0.00804351	0.014372	0.0777981
Liver	ENSG00000117479	SLC19A2	0.018397	0.0417136	0
Liver	ENSG00000143207	COP1	0.0445958	-0.076416	0.0189656
Liver	ENSG00000080910	CFHR2	0.00351178	-0.00759066	0
Liver	ENSG00000134389	CFHR5	0.0087721	-0.0298765	0
Liver	ENSG00000162702	ZNF281	0.0135704	0.0441852	0
Liver	ENSG00000117139	KDM5B	0.0200031	-0.0444645	0.0622509
Liver	ENSG00000231768	LINC01354	0.0206649	0.0812921	0
Liver	ENSG00000205837	LINC00487	0.0043044	0.0162532	0
Liver	ENSG00000138029	HADHB	0.0135998	-0.0434277	0
Liver	ENSG00000084754	HADHA	0.0380107	-0.0806686	0
Liver	ENSG00000163803	PLB1	0.0245121	-0.0633097	0
Liver	ENSG00000138032	PPM1B	0.0137355	0.0327303	0.0084617
Liver	ENSG00000065911	MTHFD2	0.00544948	-0.00985518	0.106226
Liver	ENSG00000179528	LBX2	0.00815144	0.0170512	0.0643438
Liver	ENSG00000115363	EVA1A	0.0203966	0.0625588	0
Liver	ENSG00000115561	CHMP3	0.000704062	-0.0013982	0.0798959
Liver	ENSG00000187627	RGPD1	0.00359858	0.0192901	0.0219538
Liver	ENSG00000144029	MRPS5	0.00612226	-0.0090773	0.0295956
Liver	ENSG00000231584	FAHD2CP	0.00647782	0.0162335	0.0143992
Liver	ENSG00000186281	GPAT2	0.0135119	0.0572532	0
Liver	ENSG00000169679	BUB1	0.0122592	-0.0489811	0.0195407
Liver	ENSG00000072135	PTPN18	0.00120859	0.00303918	0.0236876
Liver	ENSG00000168288	MMADHC	0.00471211	-0.0110155	0
Liver	ENSG00000138375	SMARCAL1	0.0185329	-0.0506088	0
Liver	ENSG00000168958	MFF	0.00293239	-0.00788609	0.00746162
Liver	ENSG00000144504	ANKMY1	0.011361	0.0312912	0.0406236
Liver	ENSG00000077092	RARB	0.0209323	0.073792	0
Liver	ENSG00000012223	LTF	0.0145936	-0.0735526	0
Liver	ENSG00000198218	QRICH1	0.0143129	-0.032754	0.00264308
Liver	ENSG00000168273	SMIM4	0.0149384	-0.046726	0.000674796
Liver	ENSG00000244383	FAM3D-AS1	0.00681676	0.0171505	0
Liver	ENSG00000244119	PDCL3P4	0.00705201	0.013317	0.0209855
Liver	ENSG00000163507	CIP2A	0.0145032	-0.0452676	0.018386
Liver	ENSG00000114631	PODXL2	0.0225449	-0.0622276	0.141075
Liver	ENSG00000177646	ACAD9	0.0115456	-0.0218348	0.0729492
Liver	ENSG00000175110	MRPS22	0.033676	-0.0453458	0.00791083
Liver	ENSG00000272440		0.00758109	0.0214044	0.0924406
Liver	ENSG00000175193	PARL	0.0108722	-0.016689	0.0376386
Liver	ENSG00000091490	SEL1L3	0.0373684	-0.0719122	0.130462
Liver	ENSG00000084092	NOA1	0.00278653	-0.00500642	0.0736655
Liver	ENSG00000151623	NR3C2	0.00169907	0.00318616	0.0196988
Liver	ENSG00000121207	LRAT	0.0247463	0.0698435	0.0141455
Liver	ENSG00000164107	HAND2	0.0243639	0.0545683	0.0616204
Liver	ENSG00000164366	CCDC127	0.0186264	-0.0522802	0
Liver	ENSG00000073578	SDHA	0.0393965	-0.0852019	0.00399257
Liver	ENSG00000206077	ZDHHC11B	0.0107123	0.0428482	0
Liver	ENSG00000113638	TTC33	0.00229086	0.00780506	0
Liver	ENSG00000132357	CARD6	0.00394147	-0.0118776	0
Liver	ENSG00000248323	LUCAT1	0.0101703	-0.0394897	0.0200252
Liver	ENSG00000094880	CDC23	0.0227302	-0.038834	0.00784245
Liver	ENSG00000112855	HARS2	0.0102169	-0.0385262	0
Liver	ENSG00000272674	PCDHB16	0.022803	0.0760803	0
Liver	ENSG00000081853	PCDHGA2	0.0119635	0.0439741	0
Liver	ENSG00000171992	SYNPO	0.000362219	-0.00145441	0.0435673
Liver	ENSG00000164611	PTTG1	0.0190439	-0.0548999	0.0330562
Liver	ENSG00000250061		0.00648822	0.0258505	0
Liver	ENSG00000251164		0.00888253	-0.0339542	0
Liver	ENSG00000146112	PPP1R18	0.0118448	-0.0236146	0.0412545
Liver	ENSG00000204516	MICB	0.0346571	-0.116538	0.0282756
Liver	ENSG00000204469	PRRC2A	0.0111207	-0.0171429	0.135294
Liver	ENSG00000030110	BAK1	0.00476931	-0.012891	0
Liver	ENSG00000137309	HMGA1	0.00299991	-0.00588643	0.0417358
Liver	ENSG00000146151	HMGCLL1	0.00208381	0.00752425	0.0183899
Liver	ENSG00000233967		0.012898	0.028192	0
Liver	ENSG00000260645		0.00905759	0.0155603	0.0433526
Liver	ENSG00000237494		0.0245967	-0.0912779	0
Liver	ENSG00000215712	TMEM242	0.0266793	-0.0852052	0
Liver	ENSG00000049541	RFC2	0.0011328	-0.00315755	0
Liver	ENSG00000235090	RPL7L1P3	0.0169927	0.0485146	0.0344766
Liver	ENSG00000282301	CYP3A7-CYP3A51P	0.0512029	-0.1387	0
Liver	ENSG00000106333	PCOLCE	0.00883427	0.0348972	0.00394052
Liver	ENSG00000128606	LRRC17	0.0113317	0.041051	0
Liver	ENSG00000105819	PMPCB	0.0100601	-0.0205397	0
Liver	ENSG00000077063	CTTNBP2	0.00482417	-0.0160088	0.0379379
Liver	ENSG00000224940	PRRT4	0.0221953	-0.0989093	0.021704
Liver	ENSG00000225932		0.00455497	0.0223757	0
Liver	ENSG00000244479	OR2A1-AS1	0.0217147	0.0777917	0
Liver	ENSG00000239839	DEFA3	0.0162373	-0.0664805	0
Liver	ENSG00000176907	TCIM	0.00824794	0.0196622	0.0737957
Liver	ENSG00000168575	SLC20A2	0.00526203	0.0162112	0
Liver	ENSG00000104738	MCM4	0.0135978	-0.035537	0
Liver	ENSG00000183808	RBM12B	0.0322761	0.0846748	0.00913265
Liver	ENSG00000261220	ST3GAL1-DT	0.00206456	-0.00709557	0.00686613
Liver	ENSG00000105339	DENND3	0.012408	-0.0272874	0
Liver	ENSG00000107099	DOCK8	0.00307957	-0.0143195	0
Liver	ENSG00000236184	TCEA1P4	0.0194448	0.0690624	0
Liver	ENSG00000137078	SIT1	0.0234742	-0.0956052	0.00773041
Liver	ENSG00000274349	ZNF658	0.00207162	0.00719477	0
Liver	ENSG00000106804	C5	0.0319408	-0.0748838	0
Liver	ENSG00000167081	PBX3	0.00599035	0.0216764	0
Liver	ENSG00000136840	ST6GALNAC4	0.0176094	-0.0393209	0
Liver	ENSG00000148339	SLC25A25	0.00140533	0.00486462	0.00748221
Liver	ENSG00000123454	DBH	0.00962088	0.0400861	0
Liver	ENSG00000177943	MAMDC4	0.0164711	0.0628672	0
Liver	ENSG00000107959	PITRM1	0.0347355	-0.0633578	0.0173683
Liver	ENSG00000260589	STAM-DT	0.00366797	-0.0112759	0
Liver	ENSG00000165757	JCAD	0.00527609	-0.0135323	0.0337929
Liver	ENSG00000151963	ZNF37CP	0.0126805	0.0439437	0
Liver	ENSG00000075407	ZNF37A	0.0111837	0.0398457	0
Liver	ENSG00000012779	ALOX5	0.00229252	-0.00456298	0.129378
Liver	ENSG00000171314	PGAM1	0.00625751	-0.0091457	0.0325662
Liver	ENSG00000185522	LMNTD2	0.00613217	0.0164312	0.0459825
Liver	ENSG00000053918	KCNQ1	0.0270603	-0.0485209	0.0559968
Liver	ENSG00000129083	COPB1	0.0102643	-0.0204628	0
Liver	ENSG00000129084	PSMA1	0.0161756	-0.0357648	0.00887699
Liver	ENSG00000175274	TP53I11	0.010762	-0.0209404	0.0726543
Liver	ENSG00000134574	DDB2	0.00223849	0.0069527	0.104387
Liver	ENSG00000149516	MS4A3	0.0442758	-0.138985	0
Liver	ENSG00000168496	FEN1	0.0224322	-0.0471672	0.0216775
Liver	ENSG00000002330	BAD	0.0129024	0.0201502	0
Liver	ENSG00000255471		0.00507877	0.0122617	0
Liver	ENSG00000149294	NCAM1	0.0156144	0.0662643	0
Liver	ENSG00000110274	CEP164	0.0176122	0.0324984	0
Liver	ENSG00000154146	NRGN	0.00786757	-0.0237749	0
Liver	ENSG00000078246	TULP3	0.002533	-0.00742704	0
Liver	ENSG00000182326	C1S	0.00173287	-0.00275912	0.039974
Liver	ENSG00000139132	FGD4	0.00180924	0.0037653	0.0260347
Liver	ENSG00000061273	HDAC7	0.00373962	-0.00433035	0.093938
Liver	ENSG00000270039		0.0125631	0.0855272	0
Liver	ENSG00000111581	NUP107	0.00121813	-0.0047105	0.0190761
Liver	ENSG00000111145	ELK3	0.000659039	-0.00139313	0.0801048
Liver	ENSG00000110851	PRDM4	0.00442263	-0.0106682	0.0700074
Liver	ENSG00000135094	SDS	0.0438257	0.106043	0
Liver	ENSG00000135097	MSI1	0.00887367	-0.0357713	0
Liver	ENSG00000230731		0.0121314	0.044057	0.00693477
Liver	ENSG00000102547	CAB39L	0.00518383	0.026087	0
Liver	ENSG00000102837	OLFM4	0.0251171	-0.0870181	0.0122871
Liver	ENSG00000277246		0.020297	0.0697721	0
Liver	ENSG00000129538	RNASE1	0.0178153	-0.035938	0.0392003
Liver	ENSG00000087299	L2HGDH	0.00264826	0.00598168	0
Liver	ENSG00000100567	PSMA3	0.0242098	-0.048695	0
Liver	ENSG00000258733	LINC02328	0.00259473	0.00983499	0.0142574
Liver	ENSG00000140093	SERPINA10	0.0157983	-0.0388165	0
Liver	ENSG00000104081	BMF	0.00406653	-0.0112536	0.0507221
Liver	ENSG00000103966	EHD4	0.0155758	-0.0356699	0
Liver	ENSG00000067369	TP53BP1	0.0101174	-0.0262848	0.00320399
Liver	ENSG00000140451	PIF1	0.0032611	-0.0139687	0
Liver	ENSG00000276744		0.00439807	-0.0324198	0
Liver	ENSG00000041357	PSMA4	0.0301427	-0.0623348	0.0114047
Liver	ENSG00000140598	EFL1	0.0186887	-0.0483599	0
Liver	ENSG00000259494	MRPL46	0.0284044	-0.0615165	0
Liver	ENSG00000140986	RPL3L	0.0158763	-0.0695293	0
Liver	ENSG00000205918	PDPK2P	0.00060765	0.0037434	0
Liver	ENSG00000274460		0.019027	-0.0518197	0
Liver	ENSG00000140740	UQCRC2	0.0251116	-0.0337251	0
Liver	ENSG00000058600	POLR3E	0.0120358	-0.0309212	0.0253613
Liver	ENSG00000103522	IL21R	0.0159511	-0.0586741	0.0164842
Liver	ENSG00000229809	ZNF688	0.0105741	0.0151334	0.0812625
Liver	ENSG00000197302	KRBOX5	0.0063518	0.0305997	0
Liver	ENSG00000069329	VPS35	0.0177267	-0.0258484	0.0122096
Liver	ENSG00000172831	CES2	0.057826	-0.0954507	0
Liver	ENSG00000102898	NUTF2	0.00577795	-0.0101007	0.031279
Liver	ENSG00000167377	ZNF23	0.000968552	0.00253102	0
Liver	ENSG00000260886	TAT-AS1	0.0212053	0.0504664	0.0339013
Liver	ENSG00000040199	PHLPP2	0.00552653	-0.0186974	0
Liver	ENSG00000103194	USP10	0.0211225	-0.0413041	0
Liver	ENSG00000275088		0.00311661	0.00867108	0
Liver	ENSG00000108559	NUP88	0.000787962	-0.00214269	0
Liver	ENSG00000177731	FLII	0.0234254	-0.0303411	0.0721289
Liver	ENSG00000177302	TOP3A	0.00557043	-0.0141561	0.0663042
Liver	ENSG00000228725	MTND2P12	0.00406082	-0.0148915	0
Liver	ENSG00000126351	THRA	0.00484293	-0.0198295	0.0235278
Liver	ENSG00000068120	COASY	0.00115808	-0.00266584	0.0633753
Liver	ENSG00000141232	TOB1	0.00826921	0.0232625	0.0158182
Liver	ENSG00000169733	RFNG	0.00915172	0.0144556	0.0206155
Liver	ENSG00000118680	MYL12B	0.0310924	-0.0440407	0
Liver	ENSG00000263753	LINC00667	0.0139173	0.0584777	0
Liver	ENSG00000154864	PIEZO2	0.0107454	0.040114	0
Liver	ENSG00000101695	RNF125	0.00349912	0.0144089	0
Liver	ENSG00000267666		0.0175432	0.0546734	0
Liver	ENSG00000187650	VMAC	0.000275994	0.00117773	0
Liver	ENSG00000197054	ZNF763	0.00832384	0.0270904	0.036397
Liver	ENSG00000123154	WDR83	0.00648286	0.024977	0
Liver	ENSG00000279529		0.00938575	-0.0269652	0
Liver	ENSG00000130475	FCHO1	0.00696499	-0.014832	0.110075
Liver	ENSG00000105664	COMP	0.00271886	-0.0144447	0
Liver	ENSG00000105707	HPN	0.0215087	0.0356064	0.0136117
Liver	ENSG00000126247	CAPNS1	0.00492893	-0.00709399	0.0280392
Liver	ENSG00000196357	ZNF565	0.00076333	0.00297866	0.0162967
Liver	ENSG00000128000	ZNF780B	0.037823	0.0523437	0
Liver	ENSG00000198482	ZNF808	0.0371195	0.0868481	0.0139767
Liver	ENSG00000196263	ZNF471	0.00282525	0.00736275	0.0074478
Liver	ENSG00000130726	TRIM28	0.00251994	-0.004053	0.220581
Liver	ENSG00000088832	FKBP1A	0.00664553	-0.00893844	0.136335
Liver	ENSG00000101365	IDH3B	0.00400142	-0.00878511	0.0276193
Liver	ENSG00000159128	IFNGR2	0.0224979	-0.0468939	0.0233583
Liver	ENSG00000159261	CLDN14	0.00668382	0.0164135	0.000206615
Liver	ENSG00000128228	SDF2L1	0.00879786	0.0373363	0
Liver	ENSG00000184117	NIPSNAP1	0.00135085	-0.00314635	0
Liver	ENSG00000185721	DRG1	0.0222067	-0.0282551	0.0359769
Liver	ENSG00000239900	ADSL	0.000243552	-0.000274909	0.118611
Artery_Tibial	ENSG00000230415	LINC01786	0.00708983	0.0235902	0.0363431
Artery_Tibial	ENSG00000162572	SCNN1D	0.00521906	0.0103702	0.16765
Artery_Tibial	ENSG00000240731		0.00220422	0.00493519	0.0730536
Artery_Tibial	ENSG00000235098	ANKRD65	0.00268394	0.00802713	0.0436279
Artery_Tibial	ENSG00000149527	PLCH2	0.00609614	0.0176217	0.0973676
Artery_Tibial	ENSG00000225931		0.0137009	0.0556808	0.0182386
Artery_Tibial	ENSG00000130762	ARHGEF16	0.018855	0.0777637	0
Artery_Tibial	ENSG00000162591	MEGF6	0.0296838	0.0952404	0.0351092
Artery_Tibial	ENSG00000158109	TPRG1L	0.00715665	-0.0133407	0.177989
Artery_Tibial	ENSG00000078900	TP73	0.01123	0.0503884	0.0185806
Artery_Tibial	ENSG00000130764	LRRC47	0.0135738	-0.0172971	0.372059
Artery_Tibial	ENSG00000116254	CHD5	0.0013109	0.00503361	0.0351171
Artery_Tibial	ENSG00000158292	GPR153	0.00125458	0.00397082	0.0167776
Artery_Tibial	ENSG00000116288	PARK7	0.00212683	-0.00266529	0.143414
Artery_Tibial	ENSG00000130939	UBE4B	0.00701598	-0.00856283	0.367465
Artery_Tibial	ENSG00000142655	PEX14	0.00108103	-0.00291369	0.051607
Artery_Tibial	ENSG00000132879	FBXO44	0.018733	0.0481642	0.0651228
Artery_Tibial	ENSG00000116688	MFN2	0.00107095	-0.00131057	0.431894
Artery_Tibial	ENSG00000189337	KAZN	0.00801174	0.0279504	0
Artery_Tibial	ENSG00000171729	TMEM51	0.00166102	-0.00370518	0.109636
Artery_Tibial	ENSG00000186510	CLCNKA	0.054462	0.129481	0.161709
Artery_Tibial	ENSG00000184908	CLCNKB	0.0261967	0.0711511	0.0875087
Artery_Tibial	ENSG00000185519	FAM131C	0.0231911	0.0818603	0.017209
Artery_Tibial	ENSG00000186301	MST1P2	0.00273976	0.0136971	0.0216241
Artery_Tibial	ENSG00000159363	ATP13A2	0.00619095	0.0289117	0.00212596
Artery_Tibial	ENSG00000169991	IFFO2	0.020848	-0.0620461	0.00741219
Artery_Tibial	ENSG00000011009	LYPLA2	0.000217006	0.000667177	0.0154683
Artery_Tibial	ENSG00000142661	MYOM3	0.00173086	0.00768693	0.0249878
Artery_Tibial	ENSG00000183726	TMEM50A	0.00261875	-0.00663386	0.0614
Artery_Tibial	ENSG00000142784	WDTC1	0.0255251	-0.0315252	0.274054
Artery_Tibial	ENSG00000142733	MAP3K6	0.018237	0.0676378	0.0151603
Artery_Tibial	ENSG00000158156	XKR8	0.0155671	-0.0469086	0.0221999
Artery_Tibial	ENSG00000130766	SESN2	0.00732774	-0.0272842	0.0152084
Artery_Tibial	ENSG00000159023	EPB41	0.0174263	-0.0880163	0.003168
Artery_Tibial	ENSG00000060656	PTPRU	0.000601297	0.00231215	0.00437593
Artery_Tibial	ENSG00000162511	LAPTM5	0.000827944	0.00187158	0.119356
Artery_Tibial	ENSG00000121769	FABP3	0.0102672	-0.0216695	0.0636503
Artery_Tibial	ENSG00000121764	HCRTR1	0.00353453	0.0196827	0.00510993
Artery_Tibial	ENSG00000084636	COL16A1	0.00842901	0.0160876	0.164964
Artery_Tibial	ENSG00000184007	PTP4A2	0.000826287	-0.0014237	0.164652
Artery_Tibial	ENSG00000121774	KHDRBS1	0.00549793	-0.0165872	0.0252216
Artery_Tibial	ENSG00000182866	LCK	0.00389935	0.0069073	0.201064
Artery_Tibial	ENSG00000121900	TMEM54	0.0117033	0.0277253	0.0615038
Artery_Tibial	ENSG00000116514	RNF19B	0.00109732	-0.00428166	0.00740809
Artery_Tibial	ENSG00000004455	AK2	0.00910613	0.0288116	0.00925411
Artery_Tibial	ENSG00000279179		0.0115988	0.0335721	0.0868036
Artery_Tibial	ENSG00000188910	GJB3	0.00680915	0.0403815	0.00421511
Artery_Tibial	ENSG00000116885	OSCP1	0.00619861	-0.0239876	0.0259837
Artery_Tibial	ENSG00000183520	UTP11	0.000310225	-0.000455153	0.293675
Artery_Tibial	ENSG00000116985	BMP8B	0.00689382	0.0311482	0
Artery_Tibial	ENSG00000168389	MFSD2A	0.0206326	0.0574438	0.0405366
Artery_Tibial	ENSG00000084073	ZMPSTE24	0.000445837	-0.00105668	0.08422
Artery_Tibial	ENSG00000117016	RIMS3	0.00403769	-0.00668427	0.170108
Artery_Tibial	ENSG00000117013	KCNQ4	0.013673	-0.0257036	0.100828
Artery_Tibial	ENSG00000127125	PPCS	0.00771679	-0.0148038	0.125541
Artery_Tibial	ENSG00000198198	SZT2	0.000519865	0.00100241	0.0944881
Artery_Tibial	ENSG00000178028	DMAP1	0.00187225	0.00455862	0.0854891
Artery_Tibial	ENSG00000162415	ZSWIM5	0.0126779	-0.0438884	0.0239782
Artery_Tibial	ENSG00000117450	PRDX1	0.0230328	-0.0415682	0.0913667
Artery_Tibial	ENSG00000186377	CYP4X1	0.053475	0.0828586	0.109809
Artery_Tibial	ENSG00000186160	CYP4Z1	0.00513644	0.0238049	0.00204908
Artery_Tibial	ENSG00000162378	ZYG11B	0.0388328	-0.0469946	0.38071
Artery_Tibial	ENSG00000230953		0.00338526	0.0127086	0.027173
Artery_Tibial	ENSG00000134709	HOOK1	0.00385531	0.0177179	0.0299237
Artery_Tibial	ENSG00000230798	FOXD3-AS1	0.0018916	0.0126917	0
Artery_Tibial	ENSG00000077254	USP33	0.0449853	-0.0552928	0.226625
Artery_Tibial	ENSG00000180488	MIGA1	0.00102459	-0.00193037	0.0635236
Artery_Tibial	ENSG00000137959	IFI44L	0.0132944	0.0264319	0.186846
Artery_Tibial	ENSG00000272691		0.00933847	0.0439362	0.0234998
Artery_Tibial	ENSG00000097033	SH3GLB1	0.0160808	-0.0201546	0.343155
Artery_Tibial	ENSG00000067208	EVI5	0.00078279	-0.00216506	0.0542364
Artery_Tibial	ENSG00000154511	DIPK1A	0.00323157	-0.0111549	0.0800216
Artery_Tibial	ENSG00000198691	ABCA4	0.00887573	0.0455973	0
Artery_Tibial	ENSG00000117525	F3	0.00141852	0.007033	0
Artery_Tibial	ENSG00000162688	AGL	0.00819667	-0.0137285	0.170994
Artery_Tibial	ENSG00000117620	SLC35A3	0.00494528	-0.0199747	0.00842665
Artery_Tibial	ENSG00000137996	RTCA	0.0105146	-0.0338265	0.0579617
Artery_Tibial	ENSG00000060718	COL11A1	0.00245379	0.00560124	0.227939
Artery_Tibial	ENSG00000198890	PRMT6	0.00337481	-0.0105052	0.0575017
Artery_Tibial	ENSG00000224550	NDUFA4P1	0.00698431	-0.0328874	0.0131788
Artery_Tibial	ENSG00000116266	STXBP3	0.00469009	-0.00971413	0.063077
Artery_Tibial	ENSG00000215717	TMEM167B	0.0189852	-0.0339358	0.109772
Artery_Tibial	ENSG00000259834		0.011935	0.027083	0.135027
Artery_Tibial	ENSG00000116459	ATP5PB	0.00710349	-0.00882974	0.258142
Artery_Tibial	ENSG00000134245	WNT2B	0.0116389	0.0310235	0.062962
Artery_Tibial	ENSG00000134242	PTPN22	0.00120801	0.00221611	0.246598
Artery_Tibial	ENSG00000163349	HIPK1	0.00379092	-0.00455795	0.307929
Artery_Tibial	ENSG00000116824	CD2	0.0237958	0.0430303	0.188272
Artery_Tibial	ENSG00000143067	ZNF697	0.00219498	-0.00718689	0.0678892
Artery_Tibial	ENSG00000270231	NBPF8	0.000291989	0.000852759	0.0917126
Artery_Tibial	ENSG00000273136	NBPF26	0.00114355	0.0311068	0.00160219
Artery_Tibial	ENSG00000266338	NBPF15	0.0116632	0.0551675	0.0202908
Artery_Tibial	ENSG00000162825	NBPF20	0.00499798	0.0336052	0
Artery_Tibial	ENSG00000117262	GPR89A	0.00310731	-0.0281694	0.00219162
Artery_Tibial	ENSG00000143127	ITGA10	0.000352073	0.00053646	0.149518
Artery_Tibial	ENSG00000131778	CHD1L	0.0100194	0.0199113	0.195263
Artery_Tibial	ENSG00000023902	PLEKHO1	0.00571808	-0.0110036	0.123491
Artery_Tibial	ENSG00000274963	RN7SL600P	0.000560881	0.00232241	0.0347687
Artery_Tibial	ENSG00000143416	SELENBP1	0.00380375	-0.0139317	0.0456303
Artery_Tibial	ENSG00000188643	S100A16	0.00630863	0.0112351	0.0609701
Artery_Tibial	ENSG00000125459	MSTO1	0.00052873	0.00132528	0.0562498
Artery_Tibial	ENSG00000203761	MSTO2P	0.000531444	0.000944744	0.215845
Artery_Tibial	ENSG00000143622	RIT1	0.00483431	-0.0194033	0.0223014
Artery_Tibial	ENSG00000116584	ARHGEF2	0.00427947	-0.0169869	0.00671678
Artery_Tibial	ENSG00000116586	LAMTOR2	0.00525566	-0.00622864	0.180951
Artery_Tibial	ENSG00000272668	LOC107985216	0.00285725	0.00747258	0.122863
Artery_Tibial	ENSG00000117090	SLAMF1	0.000145559	0.000317933	0.102094
Artery_Tibial	ENSG00000244682	FCGR2C	0.00518505	0.0162498	0.106994
Artery_Tibial	ENSG00000185630	PBX1	0.0132682	-0.0178249	0.289308
Artery_Tibial	ENSG00000143195	ILDR2	0.00603552	0.0214821	0.0338437
Artery_Tibial	ENSG00000143158	MPC2	0.0125134	-0.0187788	0.127949
Artery_Tibial	ENSG00000143196	DPT	0.0101773	0.055778	0.000171254
Artery_Tibial	ENSG00000075945	KIFAP3	0.00774738	-0.0208914	0.0320773
Artery_Tibial	ENSG00000116183	PAPPA2	0.0001547	-0.000503073	0.0143131
Artery_Tibial	ENSG00000135862	LAMC1	0.00373305	-0.00742645	0.244323
Artery_Tibial	ENSG00000157064	NMNAT2	0.0213731	0.0999975	0.0209715
Artery_Tibial	ENSG00000116679	IVNS1ABP	0.00395458	0.00763393	0.138435
Artery_Tibial	ENSG00000116690	PRG4	0.00352493	0.0196688	0
Artery_Tibial	ENSG00000151414	NEK7	0.0163816	-0.0254708	0.160101
Artery_Tibial	ENSG00000118197	DDX59	0.0206272	-0.0614914	0.0695148
Artery_Tibial	ENSG00000143851	PTPN7	0.0025644	0.0046811	0.192757
Artery_Tibial	ENSG00000133067	LGR6	0.00110243	0.00471537	0
Artery_Tibial	ENSG00000077157	PPP1R12B	0.00308638	-0.0044267	0.119512
Artery_Tibial	ENSG00000143847	PPFIA4	0.0154297	0.0289819	0.312653
Artery_Tibial	ENSG00000122176	FMOD	0.00385131	0.00908394	0.0710467
Artery_Tibial	ENSG00000158615	PPP1R15B	0.00954683	-0.0228794	0.0957361
Artery_Tibial	ENSG00000184144	CNTN2	0.028355	0.125054	0.00558758
Artery_Tibial	ENSG00000162892	IL24	0.001419	0.00371242	0.0402131
Artery_Tibial	ENSG00000162894	FCMR	0.000797878	0.00162198	0.140052
Artery_Tibial	ENSG00000117595	IRF6	0.00880722	-0.0349632	0
Artery_Tibial	ENSG00000143353	LYPLAL1	0.00371706	-0.00998791	0.00798674
Artery_Tibial	ENSG00000067704	IARS2	0.000399396	-0.000735298	0.172711
Artery_Tibial	ENSG00000154305	MIA3	0.00664015	-0.0138759	0.125607
Artery_Tibial	ENSG00000143799	PARP1	0.0168514	-0.0295093	0.200675
Artery_Tibial	ENSG00000203685	STUM	0.00226723	-0.00549798	0.0617854
Artery_Tibial	ENSG00000162931	TRIM17	0.00544398	0.0209735	0.0231982
Artery_Tibial	ENSG00000135776	ABCB10	0.0179766	-0.0395943	0.0902755
Artery_Tibial	ENSG00000215808	LINC01139	0.00164291	0.00818008	0
Artery_Tibial	ENSG00000203666	EFCAB2	0.00392685	-0.011843	0.0247399
Artery_Tibial	ENSG00000186487	MYT1L	0.000842971	0.00472041	0
Artery_Tibial	ENSG00000225964	NRIR	0.00550141	0.0199307	0.0513644
Artery_Tibial	ENSG00000134313	KIDINS220	0.0170603	-0.025189	0.213796
Artery_Tibial	ENSG00000172059	KLF11	0.00656669	-0.0149624	0.152509
Artery_Tibial	ENSG00000196208	GREB1	0.023615	-0.0909184	0.0142932
Artery_Tibial	ENSG00000118960	HS1BP3	0.00756037	-0.0254482	0.0258558
Artery_Tibial	ENSG00000119778	ATAD2B	0.0031604	-0.010535	0.0126187
Artery_Tibial	ENSG00000084676	NCOA1	0.00214491	-0.00389844	0.177282
Artery_Tibial	ENSG00000213699	SLC35F6	0.00959595	-0.0249854	0.0325064
Artery_Tibial	ENSG00000138073	PREB	0.00236399	-0.00740303	0.000425749
Artery_Tibial	ENSG00000171174	RBKS	0.000153526	-0.000773293	0.00912021
Artery_Tibial	ENSG00000119787	ATL2	0.00173112	-0.00259824	0.228426
Artery_Tibial	ENSG00000188010	MORN2	0.00597444	-0.0192436	0.0207662
Artery_Tibial	ENSG00000138050	THUMPD2	0.00154118	0.00491604	0.0208008
Artery_Tibial	ENSG00000068784	SRBD1	0.000641785	-0.00256794	0.0186539
Artery_Tibial	ENSG00000119729	RHOQ	0.00101504	-0.00208456	0.165162
Artery_Tibial	ENSG00000177994	C2orf73	0.00731435	0.0323324	0.0235895
Artery_Tibial	ENSG00000115306	SPTBN1	0.00401834	0.0191452	0.00451579
Artery_Tibial	ENSG00000085760	MTIF2	0.000828299	-0.00239391	0.0510363
Artery_Tibial	ENSG00000162928	PEX13	0.00317825	-0.00588837	0.237967
Artery_Tibial	ENSG00000173163	COMMD1	0.0188242	-0.0294822	0.0604084
Artery_Tibial	ENSG00000225889		0.0102609	0.0217371	0.192843
Artery_Tibial	ENSG00000011523	CEP68	0.0159952	-0.0389354	0.0408741
Artery_Tibial	ENSG00000281920		0.0149616	0.0389318	0.0706482
Artery_Tibial	ENSG00000124374	PAIP2B	0.0168073	-0.0233847	0.192053
Artery_Tibial	ENSG00000273245		0.00320724	0.0128485	0.0511331
Artery_Tibial	ENSG00000163017	ACTG2	0.00666237	-0.0154425	0.0893454
Artery_Tibial	ENSG00000237883	DGUOK-AS1	0.0149126	0.0343733	0.0953427
Artery_Tibial	ENSG00000272711	HK2-DT	0.0106681	0.0332262	0.00702998
Artery_Tibial	ENSG00000115364	MRPL19	0.014372	-0.0254857	0.219418
Artery_Tibial	ENSG00000176204	LRRTM4	0.0193486	0.0727036	0.00797482
Artery_Tibial	ENSG00000163541	SUCLG1	0.00466209	-0.00789523	0.210622
Artery_Tibial	ENSG00000222041	CYTOR	0.00771171	0.02275	0.0480139
Artery_Tibial	ENSG00000261600		0.00399377	0.0289605	0
Artery_Tibial	ENSG00000135956	TMEM127	0.0196541	-0.0395625	0.164354
Artery_Tibial	ENSG00000144021	CIAO1	0.00481745	-0.0250626	0
Artery_Tibial	ENSG00000158158	CNNM4	0.000493873	-0.00200434	0.0218622
Artery_Tibial	ENSG00000135945	REV1	0.00704538	-0.0222208	0.016064
Artery_Tibial	ENSG00000119147	ECRG4	0.00436815	0.0155578	0.0381714
Artery_Tibial	ENSG00000240069	GPAA1P1	0.00635164	0.0411377	0.00475034
Artery_Tibial	ENSG00000175772	LINC01106	0.00394473	0.0291004	0.00193277
Artery_Tibial	ENSG00000230499		0.0147602	0.0552539	0.0293626
Artery_Tibial	ENSG00000125611	CHCHD5	0.0137115	-0.0284939	0.0404286
Artery_Tibial	ENSG00000125637	PSD4	0.021045	0.0314212	0.272107
Artery_Tibial	ENSG00000125629	INSIG2	0.00620421	-0.0288809	0
Artery_Tibial	ENSG00000115762	PLEKHB2	0.00839739	-0.0217482	0.0805077
Artery_Tibial	ENSG00000144278	GALNT13	0.00455643	0.018495	0.0267617
Artery_Tibial	ENSG00000226383	LINC01876	0.0170409	0.0741192	0.0330668
Artery_Tibial	ENSG00000115170	ACVR1	0.00153089	-0.00310577	0.186136
Artery_Tibial	ENSG00000224152		0.00895874	-0.0291731	0.0461203
Artery_Tibial	ENSG00000123636	BAZ2B	0.0109586	-0.0170397	0.176141
Artery_Tibial	ENSG00000144357	UBR3	0.0260458	-0.0297457	0.349315
Artery_Tibial	ENSG00000227176	NSA2P5	0.0031007	0.00764829	0.0702765
Artery_Tibial	ENSG00000115840	SLC25A12	0.00851734	-0.0150185	0.29644
Artery_Tibial	ENSG00000232788	ITGA6-AS1	0.00379949	0.0181623	0
Artery_Tibial	ENSG00000091436	MAP3K20	0.01879	-0.0294023	0.299387
Artery_Tibial	ENSG00000163328	GPR155	0.00500337	-0.0195916	0.0135476
Artery_Tibial	ENSG00000144320	LNPK	0.000464675	-0.0022215	0
Artery_Tibial	ENSG00000279205		0.006335	0.0181918	0.0698875
Artery_Tibial	ENSG00000144331	ZNF385B	0.003562	0.00937529	0.114221
Artery_Tibial	ENSG00000170035	UBE2E3	0.0155895	-0.0307872	0.0503519
Artery_Tibial	ENSG00000188738	FSIP2	0.0071321	0.0174641	0.0728388
Artery_Tibial	ENSG00000003436	TFPI	0.00565619	0.0206601	0.00222308
Artery_Tibial	ENSG00000138449	SLC40A1	0.000211018	-0.000484626	0.043589
Artery_Tibial	ENSG00000128694	OSGEPL1	0.0014143	0.00448493	0.012322
Artery_Tibial	ENSG00000189362	NEMP2	0.0013261	-0.00413669	0.0455136
Artery_Tibial	ENSG00000138378	STAT4	0.0175144	0.03079	0.248258
Artery_Tibial	ENSG00000128641	MYO1B	0.00285619	0.013401	0.00658738
Artery_Tibial	ENSG00000115896	PLCL1	0.00587655	-0.0119541	0.125517
Artery_Tibial	ENSG00000240344	PPIL3	0.00211041	0.013374	0.0219321
Artery_Tibial	ENSG00000138380	CARF	0.00112717	0.00173292	0.09091
Artery_Tibial	ENSG00000163599	CTLA4	0.00676016	0.01948	0.135558
Artery_Tibial	ENSG00000023228	NDUFS1	0.00830149	-0.0123698	0.294273
Artery_Tibial	ENSG00000115457	IGFBP2	0.00695066	0.00924237	0.239147
Artery_Tibial	ENSG00000231672	DIRC3	0.000206337	-0.00119239	0
Artery_Tibial	ENSG00000123992	DNPEP	0.004674	-0.0156316	0.00564445
Artery_Tibial	ENSG00000153820	SPHKAP	0.00340445	0.0145595	0.00447123
Artery_Tibial	ENSG00000283312		0.00185576	0.00588454	0.0548686
Artery_Tibial	ENSG00000171596	NMUR1	0.00682628	0.0202172	0.030338
Artery_Tibial	ENSG00000237641	RPL28P2	0.00205572	0.00566337	0.0901037
Artery_Tibial	ENSG00000124839	RAB17	0.0135757	0.0354482	0.143682
Artery_Tibial	ENSG00000223374		0.00979521	0.017013	0.206965
Artery_Tibial	ENSG00000188389	PDCD1	0.0121207	0.0305761	0.102828
Artery_Tibial	ENSG00000113851	CRBN	0.0109365	-0.0147363	0.163565
Artery_Tibial	ENSG00000134108	ARL8B	0.043461	-0.0574054	0.256973
Artery_Tibial	ENSG00000125037	EMC3	0.028377	-0.0336863	0.359699
Artery_Tibial	ENSG00000186162	CIDECP1	0.00163024	-0.00286414	0.279204
Artery_Tibial	ENSG00000157103	SLC6A1	0.0177171	0.0560859	0.0544571
Artery_Tibial	ENSG00000232287	SLC6A1-AS1	0.00330058	0.0126165	0.0357121
Artery_Tibial	ENSG00000132155	RAF1	0.0042566	-0.0053704	0.377277
Artery_Tibial	ENSG00000144712	CAND2	0.0104569	-0.0246151	0.0539412
Artery_Tibial	ENSG00000225733	FGD5-AS1	0.00448447	-0.00550482	0.248875
Artery_Tibial	ENSG00000206561	COLQ	0.00939205	0.0215207	0.110301
Artery_Tibial	ENSG00000151090	THRB	0.0113937	-0.0179566	0.177627
Artery_Tibial	ENSG00000275227		0.00115862	0.00541668	0.00776789
Artery_Tibial	ENSG00000152642	GPD1L	0.00485654	-0.0065278	0.192656
Artery_Tibial	ENSG00000183813	CCR4	0.00736953	0.0187503	0.101237
Artery_Tibial	ENSG00000235257	ITGA9-AS1	0.00801031	0.0284219	0.0129465
Artery_Tibial	ENSG00000008226	DLEC1	0.00272884	0.00634864	0.1684
Artery_Tibial	ENSG00000114745	GORASP1	0.0096636	-0.022238	0.108201
Artery_Tibial	ENSG00000144649	GASK1A	0.00539166	-0.0287317	0.00265757
Artery_Tibial	ENSG00000011198	ABHD5	0.00338576	-0.00560463	0.218883
Artery_Tibial	ENSG00000179152	TCAIM	0.00216755	-0.00410926	0.172697
Artery_Tibial	ENSG00000011376	LARS2	0.000877266	-0.0027365	0.0320011
Artery_Tibial	ENSG00000160799	CCDC12	0.00932763	-0.0218025	0.052851
Artery_Tibial	ENSG00000047849	MAP4	0.00846629	-0.0129234	0.177707
Artery_Tibial	ENSG00000213689	TREX1	0.00109771	-0.00732137	0.00235291
Artery_Tibial	ENSG00000068745	IP6K2	0.00137023	0.00565539	0.0212029
Artery_Tibial	ENSG00000178537	SLC25A20	0.0163321	-0.0422578	0.0384268
Artery_Tibial	ENSG00000177479	ARIH2	0.00262328	-0.00481481	0.125306
Artery_Tibial	ENSG00000172046	USP19	0.0102194	-0.0204625	0.0794843
Artery_Tibial	ENSG00000173531	MST1	0.00298002	0.00769376	0.138817
Artery_Tibial	ENSG00000164068	RNF123	0.0149908	-0.0285875	0.16719
Artery_Tibial	ENSG00000007402	CACNA2D2	0.0156002	0.0842009	0.000327496
Artery_Tibial	ENSG00000164091	WDR82	0.00732395	-0.0134391	0.196088
Artery_Tibial	ENSG00000114854	TNNC1	0.0025277	0.0146183	0.014545
Artery_Tibial	ENSG00000163939	PBRM1	0.0198196	-0.0236409	0.427049
Artery_Tibial	ENSG00000157500	APPL1	0.0152851	-0.0256385	0.10386
Artery_Tibial	ENSG00000163681	SLMAP	0.0144398	-0.0237873	0.214273
Artery_Tibial	ENSG00000136068	FLNB	0.00948939	-0.0361379	0.0340023
Artery_Tibial	ENSG00000163636	PSMD6	0.00188152	-0.00220131	0.29485
Artery_Tibial	ENSG00000241111	PRICKLE2-AS1	0.00796289	0.0346924	0.00394608
Artery_Tibial	ENSG00000144749	LRIG1	0.0145738	-0.038176	0.0624919
Artery_Tibial	ENSG00000172340	SUCLG2	0.00350252	-0.00993976	0.0440742
Artery_Tibial	ENSG00000187098	MITF	0.0082449	-0.0254948	0.0244761
Artery_Tibial	ENSG00000113805	CNTN3	0.0158722	0.0421358	0.0499466
Artery_Tibial	ENSG00000170044	ZPLD1	0.00440159	-0.0162388	0.0233213
Artery_Tibial	ENSG00000163519	TRAT1	0.0174206	0.0397532	0.134987
Artery_Tibial	ENSG00000153283	CD96	0.00437823	0.00883784	0.195682
Artery_Tibial	ENSG00000144824	PHLDB2	0.0180462	-0.0423426	0.134328
Artery_Tibial	ENSG00000181847	TIGIT	0.0084421	0.0182134	0.140995
Artery_Tibial	ENSG00000082701	GSK3B	0.00815721	-0.0132667	0.216147
Artery_Tibial	ENSG00000163428	LRRC58	0.00853895	-0.0224768	0.0349769
Artery_Tibial	ENSG00000163406	SLC15A2	0.025776	0.0748185	0.0945261
Artery_Tibial	ENSG00000169087	HSPBAP1	0.00206808	-0.00694947	0.0234133
Artery_Tibial	ENSG00000138463	SLC49A4	0.00198419	-0.0060226	0.0617062
Artery_Tibial	ENSG00000082684	SEMA5B	0.00626554	0.0113765	0.171602
Artery_Tibial	ENSG00000160145	KALRN	0.0100651	0.0322924	0.0677634
Artery_Tibial	ENSG00000070476	ZXDC	0.019676	-0.0373954	0.156128
Artery_Tibial	ENSG00000273174		0.0169606	0.0724345	0.0303118
Artery_Tibial	ENSG00000172765	TMCC1	0.0220848	-0.0409406	0.150342
Artery_Tibial	ENSG00000196353	CPNE4	0.00799728	0.0377186	0.00539108
Artery_Tibial	ENSG00000163785	RYK	0.00623204	-0.0176398	0.0590774
Artery_Tibial	ENSG00000051382	PIK3CB	0.0158786	-0.0254605	0.189386
Artery_Tibial	ENSG00000181744	DIPK2A	0.0162642	-0.029136	0.222465
Artery_Tibial	ENSG00000114698	PLSCR4	0.0165478	0.0372556	0.0986895
Artery_Tibial	ENSG00000047457	CP	0.0337773	0.140766	0.0226627
Artery_Tibial	ENSG00000181788	SIAH2	0.00581318	-0.0099364	0.261684
Artery_Tibial	ENSG00000174946	GPR171	0.0176616	0.0461996	0.0627325
Artery_Tibial	ENSG00000152601	MBNL1	0.021886	-0.0390252	0.119084
Artery_Tibial	ENSG00000229619	MBNL1-AS1	0.0386987	-0.103035	0.0382766
Artery_Tibial	ENSG00000243069	ARHGEF26-AS1	0.0024676	0.0107437	0.035562
Artery_Tibial	ENSG00000244515	KRT18P34	0.00354715	-0.0214959	0
Artery_Tibial	ENSG00000163590	PPM1L	0.0306843	-0.0429392	0.26966
Artery_Tibial	ENSG00000169251	NMD3	0.00119992	-0.00239107	0.0581817
Artery_Tibial	ENSG00000121871	SLITRK3	0.00957706	0.0313394	0.0836834
Artery_Tibial	ENSG00000114796	KLHL24	0.0124561	-0.0193396	0.0912541
Artery_Tibial	ENSG00000175166	PSMD2	0.0112698	-0.0163221	0.261167
Artery_Tibial	ENSG00000213139	CRYGS	0.00047274	0.00127452	0.112339
Artery_Tibial	ENSG00000283175	LOC101929130	0.0103125	0.0298226	0.0827064
Artery_Tibial	ENSG00000196083	IL1RAP	0.00114271	0.00314224	0.0345035
Artery_Tibial	ENSG00000260261		0.00139112	0.00369965	0.160715
Artery_Tibial	ENSG00000185485	SDHAP1	0.00114505	0.00730614	0.0291724
Artery_Tibial	ENSG00000072274	TFRC	0.007374	-0.0195559	0.0631479
Artery_Tibial	ENSG00000161217	PCYT1A	0.0228067	-0.0285899	0.206597
Artery_Tibial	ENSG00000163964	PIGX	0.00456225	-0.0138324	0.0770964
Artery_Tibial	ENSG00000273308		0.00688237	0.0361469	0.00958372
Artery_Tibial	ENSG00000251188		0.0138945	0.0399033	0.0635827
Artery_Tibial	ENSG00000281016		0.00135407	0.00675758	0.0210299
Artery_Tibial	ENSG00000178950	GAK	0.00136603	0.0024055	0.135691
Artery_Tibial	ENSG00000127415	IDUA	0.0131701	0.0215227	0.285228
Artery_Tibial	ENSG00000178222	RNF212	0.0101114	0.0350198	0.0126969
Artery_Tibial	ENSG00000280927	CTBP1-AS	0.00819172	0.0163453	0.163489
Artery_Tibial	ENSG00000173011	TADA2B	0.0105778	-0.013869	0.240501
Artery_Tibial	ENSG00000184985	SORCS2	0.0101118	0.0250288	0.0580149
Artery_Tibial	ENSG00000137449	CPEB2	0.00693899	-0.0145672	0.0777097
Artery_Tibial	ENSG00000118564	FBXL5	0.037479	-0.0531637	0.406516
Artery_Tibial	ENSG00000145147	SLIT2	0.00847368	-0.0379377	0.00379155
Artery_Tibial	ENSG00000152990	ADGRA3	0.00452502	-0.00752742	0.16709
Artery_Tibial	ENSG00000109790	KLHL5	0.000520842	-0.00179315	0.0296798
Artery_Tibial	ENSG00000273369		0.00348442	0.0169633	0.010127
Artery_Tibial	ENSG00000151834	GABRA2	0.0186587	0.0642995	0.0698502
Artery_Tibial	ENSG00000184178	SCFD2	0.0105921	-0.0389306	0.017475
Artery_Tibial	ENSG00000249706		0.0126471	0.0401854	0.0474535
Artery_Tibial	ENSG00000134853	PDGFRA	0.0135231	0.0493525	0.0216475
Artery_Tibial	ENSG00000245067	IGFBP7-AS1	0.00386652	0.00813243	0.146586
Artery_Tibial	ENSG00000138771	SHROOM3	0.0103179	-0.0224431	0.177083
Artery_Tibial	ENSG00000138759	FRAS1	0.00570512	0.0265963	0.00741884
Artery_Tibial	ENSG00000251442	LINC01094	0.00273674	0.0146389	0.0110878
Artery_Tibial	ENSG00000248408	LINC02469	0.0163754	0.074395	0.0121475
Artery_Tibial	ENSG00000170509	HSD17B13	0.0008778	0.00542446	0.0123441
Artery_Tibial	ENSG00000180346	TIGD2	0.0126263	-0.0328437	0.0622116
Artery_Tibial	ENSG00000163110	PDLIM5	0.0318937	-0.0682138	0.0704703
Artery_Tibial	ENSG00000272777		0.00118551	-0.00934679	0.00155363
Artery_Tibial	ENSG00000197894	ADH5	0.00162795	-0.00211535	0.327626
Artery_Tibial	ENSG00000070190	DAPP1	0.00654798	0.017244	0.0570769
Artery_Tibial	ENSG00000250651	PABPC1P7	0.0143651	0.0548925	0.0325435
Artery_Tibial	ENSG00000138795	LEF1	0.00637648	0.0142679	0.0863789
Artery_Tibial	ENSG00000138802	SEC24B	0.0100726	-0.0167777	0.138845
Artery_Tibial	ENSG00000123739	PLA2G12A	0.0323782	-0.0607484	0.16699
Artery_Tibial	ENSG00000183423	LRIT3	0.00304249	0.0108687	0.0396711
Artery_Tibial	ENSG00000170522	ELOVL6	0.0171821	0.0436301	0.0324321
Artery_Tibial	ENSG00000138735	PDE5A	0.00590391	-0.0210589	0.000462215
Artery_Tibial	ENSG00000164056	SPRY1	0.00972861	0.0255661	0.0987882
Artery_Tibial	ENSG00000151458	ANKRD50	0.023058	-0.0489857	0.0993585
Artery_Tibial	ENSG00000137463	MGARP	0.017569	0.069758	0
Artery_Tibial	ENSG00000145391	SETD7	0.0464145	-0.0734096	0.336557
Artery_Tibial	ENSG00000246448		0.00254332	0.0252861	0.00215793
Artery_Tibial	ENSG00000198589	LRBA	0.00120319	-0.00437856	0.02411
Artery_Tibial	ENSG00000164144	ARFIP1	0.0336938	-0.0505436	0.195022
Artery_Tibial	ENSG00000248429	GASK1B-AS1	0.00672075	0.0265895	0.00957068
Artery_Tibial	ENSG00000129116	PALLD	0.00280638	-0.00264343	0.541284
Artery_Tibial	ENSG00000168564	CDKN2AIP	0.0047841	-0.00695837	0.225172
Artery_Tibial	ENSG00000250410		0.00525274	0.0174767	0.0600264
Artery_Tibial	ENSG00000250971		0.017649	0.0668864	0.0837723
Artery_Tibial	ENSG00000073578	SDHA	0.0115459	-0.0230393	0.118746
Artery_Tibial	ENSG00000180104	EXOC3	0.00497991	-0.00808899	0.224782
Artery_Tibial	ENSG00000113504	SLC12A7	0.00194562	0.00416119	0.107464
Artery_Tibial	ENSG00000145536	ADAMTS16	0.00720008	0.0245676	0.008349
Artery_Tibial	ENSG00000078295	ADCY2	0.0061968	0.0186897	0.0330321
Artery_Tibial	ENSG00000176788	BASP1	0.0045214	-0.0138013	0.0621334
Artery_Tibial	ENSG00000183666	GUSBP1	0.00688283	-0.0448136	0.00326114
Artery_Tibial	ENSG00000082213	C5orf22	0.0101969	-0.0125344	0.470916
Artery_Tibial	ENSG00000113384	GOLPH3	0.00429613	-0.00683891	0.196873
Artery_Tibial	ENSG00000113407	TARS1	0.0043767	-0.00819004	0.143422
Artery_Tibial	ENSG00000242110	AMACR	0.00537681	-0.0201378	0.0262908
Artery_Tibial	ENSG00000039560	RAI14	0.011793	-0.0446929	0.00494234
Artery_Tibial	ENSG00000168685	IL7R	0.0109048	0.0212951	0.137173
Artery_Tibial	ENSG00000112936	C7	0.0059709	0.0174221	0.077103
Artery_Tibial	ENSG00000272382		0.00266583	0.0166976	0.00957787
Artery_Tibial	ENSG00000134363	FST	0.0591817	0.116554	0.180235
Artery_Tibial	ENSG00000067248	DHX29	0.0120195	-0.0162243	0.24507
Artery_Tibial	ENSG00000113448	PDE4D	0.00847578	-0.0190366	0.149611
Artery_Tibial	ENSG00000164197	RNF180	0.00842031	-0.014443	0.201171
Artery_Tibial	ENSG00000123213	NLN	0.00817149	-0.0242111	0.0540274
Artery_Tibial	ENSG00000249437	NAIP	0.00222217	0.0101712	0.0350881
Artery_Tibial	ENSG00000176928	GCNT4	0.0170407	-0.0444889	0.130984
Artery_Tibial	ENSG00000250889		0.0149337	-0.074611	0.0203724
Artery_Tibial	ENSG00000145703	IQGAP2	0.0067698	0.0184643	0.0679346
Artery_Tibial	ENSG00000132846	ZBED3	0.00377195	-0.00810052	0.0690807
Artery_Tibial	ENSG00000152409	JMY	0.00886453	-0.0126853	0.265947
Artery_Tibial	ENSG00000113296	THBS4	0.00950498	0.0321032	0.0625696
Artery_Tibial	ENSG00000113318	MSH3	0.0138053	-0.0415246	0.113935
Artery_Tibial	ENSG00000251450	RASGRF2-AS1	0.0042876	0.0165886	0.0314843
Artery_Tibial	ENSG00000175745	NR2F1	0.00149533	0.00629986	0.00616117
Artery_Tibial	ENSG00000145757	SPATA9	0.00373689	0.012201	0.035803
Artery_Tibial	ENSG00000248734		0.00458026	0.0150006	0.064991
Artery_Tibial	ENSG00000169570	DTWD2	0.021168	-0.058409	0.0226893
Artery_Tibial	ENSG00000113083	LOX	0.0116878	0.0504353	0.0159811
Artery_Tibial	ENSG00000279118		0.00411863	0.0194414	0.0065192
Artery_Tibial	ENSG00000131435	PDLIM4	0.0182984	0.0430702	0.0679797
Artery_Tibial	ENSG00000113658	SMAD5	0.00874101	-0.0215954	0.0159099
Artery_Tibial	ENSG00000120709	FAM53C	0.0294236	-0.0630702	0.190425
Artery_Tibial	ENSG00000120733	KDM3B	0.00890174	-0.0102433	0.335322
Artery_Tibial	ENSG00000131495	NDUFA2	0.00238998	-0.00441049	0.0451198
Artery_Tibial	ENSG00000112852	PCDHB2	0.000410863	0.00158569	0.0771394
Artery_Tibial	ENSG00000113205	PCDHB3	0.000630986	0.00430513	0.00904377
Artery_Tibial	ENSG00000120328	PCDHB12	0.00010323	0.000658703	0.00512287
Artery_Tibial	ENSG00000081853	PCDHGA2	0.00354146	0.0150493	0.0480641
Artery_Tibial	ENSG00000013561	RNF14	0.00438798	-0.00534403	0.416463
Artery_Tibial	ENSG00000231185	SPRY4-AS1	0.00442223	0.0230701	0.00461426
Artery_Tibial	ENSG00000236714	LINC01844	0.0101301	0.0401899	0.0145857
Artery_Tibial	ENSG00000113649	TCERG1	0.000593949	0.00152097	0.0189981
Artery_Tibial	ENSG00000133710	SPINK5	0.00231515	0.0122598	0.0100518
Artery_Tibial	ENSG00000214510	SPINK13	0.00664277	0.0255092	0.00999739
Artery_Tibial	ENSG00000173210	ABLIM3	0.00465533	0.00953226	0.10786
Artery_Tibial	ENSG00000157510	AFAP1L1	0.0113829	0.027696	0.0112624
Artery_Tibial	ENSG00000132912	DCTN4	0.00146863	-0.00253084	0.216159
Artery_Tibial	ENSG00000164574	GALNT10	0.0130495	0.0334187	0.0649247
Artery_Tibial	ENSG00000113263	ITK	0.0201234	0.0378377	0.222342
Artery_Tibial	ENSG00000135074	ADAM19	0.00273012	-0.00951117	0.00204225
Artery_Tibial	ENSG00000164330	EBF1	0.0247226	-0.0526764	0.0747819
Artery_Tibial	ENSG00000254042	SLIT3-AS2	0.0056378	0.0276273	0.00574679
Artery_Tibial	ENSG00000253647	KCNIP1-OT1	0.00172739	-0.00842874	0.00867437
Artery_Tibial	ENSG00000113742	CPEB4	0.0125929	-0.038832	0.0122259
Artery_Tibial	ENSG00000164466	SFXN1	0.000438231	0.00166875	0
Artery_Tibial	ENSG00000182230	FAM153B	0.010793	0.0390244	0
Artery_Tibial	ENSG00000113763	UNC5A	0.00439805	0.0189683	0.0234158
Artery_Tibial	ENSG00000145916	RMND5B	0.00380974	-0.00533705	0.270746
Artery_Tibial	ENSG00000161011	SQSTM1	0.0233824	-0.0457365	0.0795756
Artery_Tibial	ENSG00000278970	HEIH	0.00728282	-0.0232201	0.00767905
Artery_Tibial	ENSG00000137273	FOXF2	0.00127144	0.00579386	0
Artery_Tibial	ENSG00000124535	WRNIP1	0.00385251	-0.0201124	0.00096784
Artery_Tibial	ENSG00000170542	SERPINB9	0.00339221	0.00901611	0.0935702
Artery_Tibial	ENSG00000124588	NQO2	0.00371766	-0.0289695	0.00475952
Artery_Tibial	ENSG00000124782	RREB1	0.018154	-0.0400401	0.0892129
Artery_Tibial	ENSG00000112186	CAP2	0.00577376	-0.00738446	0.153231
Artery_Tibial	ENSG00000137414	FAM8A1	0.00589434	-0.0150398	0.0412774
Artery_Tibial	ENSG00000272462		0.00966127	-0.0484747	0
Artery_Tibial	ENSG00000276966	H4C5	0.00721627	-0.0409797	0.00219106
Artery_Tibial	ENSG00000112763	BTN2A1	0.0140221	-0.0447028	0.0932971
Artery_Tibial	ENSG00000189298	ZKSCAN3	0.00309677	-0.0137414	0.0176829
Artery_Tibial	ENSG00000235109	ZSCAN31	0.0317208	-0.0536195	0.293273
Artery_Tibial	ENSG00000234127	TRIM26	0.0115617	-0.0196037	0.202202
Artery_Tibial	ENSG00000241370	RPP21	0.0034871	-0.00603494	0.0835339
Artery_Tibial	ENSG00000137343	ATAT1	0.00265405	0.00427487	0.244623
Artery_Tibial	ENSG00000204560	DHX16	0.00845881	-0.0203231	0.0611351
Artery_Tibial	ENSG00000204528	PSORS1C3	0.000148386	0.000939775	0.0222078
Artery_Tibial	ENSG00000204427	ABHD16A	0.00163746	-0.00448903	0.0683425
Artery_Tibial	ENSG00000235863	B3GALT4	0.0041672	-0.00728351	0.0895663
Artery_Tibial	ENSG00000196821	ILRUN	0.0323858	-0.0495527	0.266673
Artery_Tibial	ENSG00000065060	UHRF1BP1	0.011115	-0.0298069	0.0832717
Artery_Tibial	ENSG00000179165	PXT1	0.00220358	0.0109006	0.0156906
Artery_Tibial	ENSG00000164530	PI16	0.000346349	0.00187208	0.00660993
Artery_Tibial	ENSG00000137193	PIM1	0.00992675	-0.0465616	0
Artery_Tibial	ENSG00000156639	ZFAND3	0.0172054	-0.0234882	0.351968
Artery_Tibial	ENSG00000164626	KCNK5	0.000459285	0.00138825	0.0452749
Artery_Tibial	ENSG00000235033	DAAM2-AS1	0.0166886	0.0503069	0.0262786
Artery_Tibial	ENSG00000112559	MDFI	0.0114799	0.0232144	0.132464
Artery_Tibial	ENSG00000124641	MED20	0.00882702	-0.0177481	0.254796
Artery_Tibial	ENSG00000048544	MRPS10	0.0111646	-0.0238343	0.153895
Artery_Tibial	ENSG00000124813	RUNX2	0.000394386	0.000633096	0.403664
Artery_Tibial	ENSG00000243955	GSTA1	0.0195777	0.093196	0.0025141
Artery_Tibial	ENSG00000124749	COL21A1	0.00369669	0.00552049	0.347392
Artery_Tibial	ENSG00000112200	ZNF451	0.0186221	-0.0432491	0.00877714
Artery_Tibial	ENSG00000112208	BAG2	0.0204875	-0.0529945	0.0815857
Artery_Tibial	ENSG00000112210	RAB23	0.0182038	-0.0423717	0.134429
Artery_Tibial	ENSG00000146143	PRIM2	0.00648142	-0.032505	0.00510116
Artery_Tibial	ENSG00000135298	ADGRB3	0.00655064	0.0224386	0.0707993
Artery_Tibial	ENSG00000119900	OGFRL1	0.0147015	0.0353797	0.0590851
Artery_Tibial	ENSG00000279289		0.0086555	0.0495019	0
Artery_Tibial	ENSG00000118407	FILIP1	0.0210412	-0.0442071	0.176121
Artery_Tibial	ENSG00000270362	HMGN3-AS1	0.00287631	-0.00863142	0.0755354
Artery_Tibial	ENSG00000279022		0.00455886	0.0185857	0.0117557
Artery_Tibial	ENSG00000233967		0.00439941	0.0146709	0.00178458
Artery_Tibial	ENSG00000013375	PGM3	0.000340856	0.000490841	0.219985
Artery_Tibial	ENSG00000065833	ME1	0.00629814	-0.0250704	0.0269808
Artery_Tibial	ENSG00000135299	ANKRD6	0.000381369	0.00136935	0.00197613
Artery_Tibial	ENSG00000135333	EPHA7	0.0167653	0.0439573	0.0533441
Artery_Tibial	ENSG00000164418	GRIK2	0.0140939	0.0426014	0.110237
Artery_Tibial	ENSG00000112276	BVES	0.0112609	-0.0183766	0.249994
Artery_Tibial	ENSG00000057657	PRDM1	0.0133676	0.0221256	0.233939
Artery_Tibial	ENSG00000057663	ATG5	0.0195212	-0.0238326	0.335471
Artery_Tibial	ENSG00000280135		0.00195524	0.00539141	0.0634023
Artery_Tibial	ENSG00000271734		0.000490864	0.00265923	0.0124124
Artery_Tibial	ENSG00000118690	ARMC2	0.0100718	-0.0379817	0.0193373
Artery_Tibial	ENSG00000203799	CCDC162P	0.00184621	0.00839459	0.0432501
Artery_Tibial	ENSG00000168438	CDC40	0.00213819	-0.00316962	0.252079
Artery_Tibial	ENSG00000112761	CCN6	0.00421866	0.0276255	0.00842109
Artery_Tibial	ENSG00000188820	CALHM6	0.00134559	0.00476134	0.0715256
Artery_Tibial	ENSG00000111879	FAM184A	0.0105573	-0.0329623	0.0342065
Artery_Tibial	ENSG00000186439	TRDN	0.00307771	-0.0253905	0
Artery_Tibial	ENSG00000237742		0.00755826	-0.0259548	0.0274594
Artery_Tibial	ENSG00000111911	HINT3	0.0125592	-0.0154193	0.357633
Artery_Tibial	ENSG00000172673	THEMIS	0.0476548	0.114765	0.0728715
Artery_Tibial	ENSG00000118507	AKAP7	0.0168882	-0.0437745	0.133418
Artery_Tibial	ENSG00000118523	CCN2	0.0137785	0.0404718	0.0681171
Artery_Tibial	ENSG00000112339	HBS1L	0.00892123	-0.0119264	0.41046
Artery_Tibial	ENSG00000225177		0.00224485	0.0109622	0.00903575
Artery_Tibial	ENSG00000009844	VTA1	0.00321773	-0.00374978	0.419583
Artery_Tibial	ENSG00000112414	ADGRG6	0.0181788	0.0586854	0.0131279
Artery_Tibial	ENSG00000112425	EPM2A	0.0203359	-0.031663	0.281307
Artery_Tibial	ENSG00000118496	FBXO30	0.0460521	-0.0646515	0.309996
Artery_Tibial	ENSG00000118508	RAB32	0.00455943	-0.0146092	0.0159056
Artery_Tibial	ENSG00000233452	STXBP5-AS1	0.000667404	0.00424802	0
Artery_Tibial	ENSG00000146476	ARMT1	0.0121389	-0.0196302	0.246483
Artery_Tibial	ENSG00000091831	ESR1	0.0156224	0.0510163	0.0128656
Artery_Tibial	ENSG00000049618	ARID1B	0.00194911	-0.00307665	0.208916
Artery_Tibial	ENSG00000215712	TMEM242	0.000712011	-0.00220483	0.0635816
Artery_Tibial	ENSG00000130368	MAS1	0.00101983	0.00527001	0.00164111
Artery_Tibial	ENSG00000197081	IGF2R	0.00753309	-0.015397	0.11493
Artery_Tibial	ENSG00000261039	LINC02544	0.0249981	0.0800538	0.0885168
Artery_Tibial	ENSG00000008018	PSMB1	0.00168489	-0.00252411	0.0567302
Artery_Tibial	ENSG00000242611		0.00656877	0.0418251	0
Artery_Tibial	ENSG00000188191	PRKAR1B	0.000925979	0.00263475	0.0458961
Artery_Tibial	ENSG00000230487	PSMG3-AS1	0.00895341	0.0338575	0.0305504
Artery_Tibial	ENSG00000164638	SLC29A4	0.0117678	0.048774	0
Artery_Tibial	ENSG00000182095	TNRC18	0.00203109	-0.00317191	0.124008
Artery_Tibial	ENSG00000164631	ZNF12	0.00575152	-0.0200727	0
Artery_Tibial	ENSG00000146574	CCZ1B	0.00252094	-0.02209	0.00809827
Artery_Tibial	ENSG00000189043	NDUFA4	0.0279406	-0.0364494	0.204663
Artery_Tibial	ENSG00000106460	TMEM106B	0.00488657	-0.0134911	0.0247189
Artery_Tibial	ENSG00000105855	ITGB8	0.0158369	0.0377267	0.0792483
Artery_Tibial	ENSG00000179428	IL6-AS1	0.0168289	0.0750424	0
Artery_Tibial	ENSG00000122550	KLHL7	0.0232851	-0.0383277	0.23746
Artery_Tibial	ENSG00000136243	NUP42	0.00404688	-0.0127658	0.0449655
Artery_Tibial	ENSG00000226816		0.0149459	-0.0736685	0.0197857
Artery_Tibial	ENSG00000270933		0.00599154	0.0212425	0.0232888
Artery_Tibial	ENSG00000106052	TAX1BP1	0.0196484	-0.0183912	0.446493
Artery_Tibial	ENSG00000244480		0.0019631	0.00467915	0.101909
Artery_Tibial	ENSG00000105778	AVL9	0.000730902	-0.00165553	0.0354564
Artery_Tibial	ENSG00000231952	DPY19L1P2	0.00115959	-0.00845425	0
Artery_Tibial	ENSG00000170852	KBTBD2	0.003328	-0.00888744	0.0789759
Artery_Tibial	ENSG00000173852	DPY19L1	0.000944633	-0.00473535	0.00373261
Artery_Tibial	ENSG00000271122	HERPUD2-AS1	0.000746403	-0.00165554	0.13469
Artery_Tibial	ENSG00000106536	POU6F2	0.024759	0.0502828	0.237191
Artery_Tibial	ENSG00000106605	BLVRA	0.010766	-0.0356376	0.0224194
Artery_Tibial	ENSG00000106636	YKT6	0.0031561	-0.00723224	0.0485727
Artery_Tibial	ENSG00000105953	OGDH	0.00824876	-0.0114061	0.355272
Artery_Tibial	ENSG00000105968	H2AZ2	0.0040761	-0.00718551	0.205493
Artery_Tibial	ENSG00000164742	ADCY1	0.0190551	0.0601559	0.0320845
Artery_Tibial	ENSG00000146674	IGFBP3	0.0101579	0.0503255	0
Artery_Tibial	ENSG00000146729	NIPSNAP2	0.0055962	-0.0147775	0.0889247
Artery_Tibial	ENSG00000129103	SUMF2	0.00722808	-0.0442955	0
Artery_Tibial	ENSG00000198039	ZNF273	0.0126856	0.0261921	0.110187
Artery_Tibial	ENSG00000274070	CASTOR2	0.0079774	-0.0361714	0.0205581
Artery_Tibial	ENSG00000178809	TRIM73	0.0100589	0.0291712	0.104175
Artery_Tibial	ENSG00000091073	DTX2	0.00325614	-0.00932393	0.0356371
Artery_Tibial	ENSG00000187257	RSBN1L	0.00502473	-0.00869375	0.195975
Artery_Tibial	ENSG00000127955	GNAI1	0.00821884	-0.0133468	0.298757
Artery_Tibial	ENSG00000127922	SEM1	0.000253307	-0.000681132	0.0226804
Artery_Tibial	ENSG00000164713	BRI3	0.00360163	-0.0130129	0.0192133
Artery_Tibial	ENSG00000284523		0.00184381	0.00562048	0.0630594
Artery_Tibial	ENSG00000106244	PDAP1	0.0100902	-0.0261772	0.0383387
Artery_Tibial	ENSG00000106290	TAF6	0.0106294	-0.0167943	0.191647
Artery_Tibial	ENSG00000188186	LAMTOR4	0.00390801	-0.00807068	0.013429
Artery_Tibial	ENSG00000185955	SPACDR	0.015907	0.0616913	0.0360195
Artery_Tibial	ENSG00000128581	IFT22	0.00726314	-0.014103	0.128191
Artery_Tibial	ENSG00000005075	POLR2J	0.000257494	-0.000425725	0.0965458
Artery_Tibial	ENSG00000233025	CRYZP1	0.0107655	0.0245324	0.0868446
Artery_Tibial	ENSG00000161057	PSMC2	0.00595988	-0.00651609	0.20646
Artery_Tibial	ENSG00000273055		0.01369	0.031591	0.0984035
Artery_Tibial	ENSG00000146802	TMEM168	0.00565691	-0.0217121	0.00404582
Artery_Tibial	ENSG00000135269	TES	0.0124446	-0.0311774	0.129058
Artery_Tibial	ENSG00000105974	CAV1	0.00272283	-0.00789147	0.0389795
Artery_Tibial	ENSG00000198898	CAPZA2	0.0236994	-0.0337042	0.197381
Artery_Tibial	ENSG00000106025	TSPAN12	0.0384653	-0.0933549	0.0490112
Artery_Tibial	ENSG00000106278	PTPRZ1	0.0133049	0.0736269	0
Artery_Tibial	ENSG00000004059	ARF5	0.0159891	-0.0391802	0.0134583
Artery_Tibial	ENSG00000174697	LEP	0.0292034	0.099362	0.0239616
Artery_Tibial	ENSG00000135253	KCP	0.0164864	0.0475998	0.0295305
Artery_Tibial	ENSG00000189320	FAM180A	0.000456402	0.000969136	0.119433
Artery_Tibial	ENSG00000105894	PTN	0.0123372	0.0291451	0.241709
Artery_Tibial	ENSG00000133606	MKRN1	0.0111644	-0.0141752	0.316185
Artery_Tibial	ENSG00000244198	ARHGEF35-AS1	0.000458785	0.00260524	0
Artery_Tibial	ENSG00000243896	OR2A7	0.00630923	0.0458884	0.00042268
Artery_Tibial	ENSG00000214022	REPIN1	0.0340777	-0.0739912	0.123981
Artery_Tibial	ENSG00000002933	TMEM176A	0.00662145	0.0265853	0
Artery_Tibial	ENSG00000105993	DNAJB6	0.0389395	-0.0497148	0.330825
Artery_Tibial	ENSG00000104723	TUSC3	0.00334668	0.0166763	0
Artery_Tibial	ENSG00000147408	CSGALNACT1	0.0210084	0.049641	0.034777
Artery_Tibial	ENSG00000168546	GFRA2	0.00317733	0.0192476	0
Artery_Tibial	ENSG00000158806	NPM2	0.00520166	0.0160875	0.0882625
Artery_Tibial	ENSG00000158815	FGF17	0.00749481	0.0234504	0.0561543
Artery_Tibial	ENSG00000168453	HR	0.0076026	-0.0526201	0
Artery_Tibial	ENSG00000120899	PTK2B	0.00530879	0.0183417	0.0227344
Artery_Tibial	ENSG00000147419	CCDC25	0.00176437	-0.00278044	0.193251
Artery_Tibial	ENSG00000104290	FZD3	0.00188196	-0.00501739	0.0310128
Artery_Tibial	ENSG00000246339	EXTL3-AS1	0.0149069	0.0330089	0.146985
Artery_Tibial	ENSG00000147421	HMBOX1	0.00133315	0.00315342	0.0290449
Artery_Tibial	ENSG00000104687	GSR	0.00565906	-0.0141694	0.0683958
Artery_Tibial	ENSG00000253161	LINC01605	0.00150602	0.00519311	0.031258
Artery_Tibial	ENSG00000104221	BRF2	0.00298355	-0.00761591	0.117214
Artery_Tibial	ENSG00000147535	PLPP5	0.011477	0.0412052	0.0283432
Artery_Tibial	ENSG00000078668	VDAC3	0.0205708	-0.038199	0.141796
Artery_Tibial	ENSG00000168300	PCMTD1	0.000443397	-0.000585186	0.235124
Artery_Tibial	ENSG00000187735	TCEA1	0.00842181	-0.00926742	0.309768
Artery_Tibial	ENSG00000066855	MTFR1	0.00219762	-0.00328112	0.335987
Artery_Tibial	ENSG00000254337		0.00184958	0.00671824	0.0538155
Artery_Tibial	ENSG00000140396	NCOA2	0.0098933	-0.0116208	0.298969
Artery_Tibial	ENSG00000091656	ZFHX4	0.00230725	0.0120232	0
Artery_Tibial	ENSG00000254352		0.000523666	0.00192529	0.0807124
Artery_Tibial	ENSG00000147586	MRPS28	0.00796366	-0.0113616	0.192925
Artery_Tibial	ENSG00000185015	CA13	0.00329159	0.00683759	0.105942
Artery_Tibial	ENSG00000123124	WWP1	0.00949959	-0.0144313	0.315386
Artery_Tibial	ENSG00000246662	CIBAR1-DT	0.0041192	0.0174787	0.0269692
Artery_Tibial	ENSG00000104361	NIPAL2	0.0055131	0.00954669	0.134471
Artery_Tibial	ENSG00000169946	ZFPM2	0.00173943	-0.00548145	0.0380286
Artery_Tibial	ENSG00000254615		0.000357698	0.000772278	0.0730259
Artery_Tibial	ENSG00000164830	OXR1	0.0174815	-0.0249645	0.117007
Artery_Tibial	ENSG00000147655	RSPO2	0.0187751	0.0648865	0.0438165
Artery_Tibial	ENSG00000187955	COL14A1	0.0111091	-0.032768	0.0388173
Artery_Tibial	ENSG00000164961	WASHC5	0.0179153	-0.025511	0.271234
Artery_Tibial	ENSG00000169436	COL22A1	0.00775454	0.0331744	0.0279556
Artery_Tibial	ENSG00000253595	LINC01300	0.0012359	0.00316419	0.0705248
Artery_Tibial	ENSG00000158106	RHPN1	0.000329222	0.000578451	0.0997212
Artery_Tibial	ENSG00000261150	EPPK1	0.000961848	-0.00772851	0.00500129
Artery_Tibial	ENSG00000179091	CYC1	0.0178332	-0.0295664	0.103529
Artery_Tibial	ENSG00000179698	WDR97	0.00596294	0.0146243	0.154705
Artery_Tibial	ENSG00000107099	DOCK8	0.00343998	0.00646923	0.159688
Artery_Tibial	ENSG00000147853	AK3	0.00814468	-0.0334657	0.00427914
Artery_Tibial	ENSG00000153714	LURAP1L	0.00424323	-0.0167776	0.0407366
Artery_Tibial	ENSG00000044459	CNTLN	0.00635043	-0.0184775	0.0534012
Artery_Tibial	ENSG00000198642	KLHL9	0.00331626	-0.00730896	0.145637
Artery_Tibial	ENSG00000099810	MTAP	0.00590333	-0.0142419	0.0662401
Artery_Tibial	ENSG00000283945	LINC00032	0.0189146	0.0698358	0.0191721
Artery_Tibial	ENSG00000122756	CNTFR	0.0106571	0.0464493	0
Artery_Tibial	ENSG00000137094	DNAJB5	0.0191267	-0.0363374	0.0950715
Artery_Tibial	ENSG00000198722	UNC13B	0.00675449	0.0283788	0
Artery_Tibial	ENSG00000107185	RGP1	0.00520656	-0.00895382	0.135461
Artery_Tibial	ENSG00000137133	HINT2	0.00189659	-0.00499769	0.00604045
Artery_Tibial	ENSG00000122741	DCAF10	0.0165412	-0.0210126	0.358875
Artery_Tibial	ENSG00000275160		0.0060999	-0.0374537	0
Artery_Tibial	ENSG00000277737		0.00745574	0.0387406	0
Artery_Tibial	ENSG00000276032		0.000840839	0.00389944	0.00877849
Artery_Tibial	ENSG00000196873	CBWD3	0.0115224	0.0433197	0.0494151
Artery_Tibial	ENSG00000181778	TMEM252	0.0064162	-0.00964447	0.204194
Artery_Tibial	ENSG00000083067	TRPM3	0.00895491	0.030799	0.0345594
Artery_Tibial	ENSG00000135018	UBQLN1	0.00669751	-0.00707498	0.398449
Artery_Tibial	ENSG00000165113	GKAP1	0.00523896	-0.00621543	0.205334
Artery_Tibial	ENSG00000106723	SPIN1	0.0220485	-0.0245011	0.29701
Artery_Tibial	ENSG00000229694	LINC00484	0.00612392	0.0276935	0.0213948
Artery_Tibial	ENSG00000169071	ROR2	0.00120428	0.00332457	0.0233313
Artery_Tibial	ENSG00000196312	MFSD14C	0.00308512	0.0161009	0.0139013
Artery_Tibial	ENSG00000136925	TSTD2	0.000755034	-0.00141881	0.102726
Artery_Tibial	ENSG00000106785	TRIM14	0.00991118	0.0187074	0.0792967
Artery_Tibial	ENSG00000106789	CORO2A	0.00848044	0.0235957	0.0389936
Artery_Tibial	ENSG00000270412		0.0130144	-0.0334185	0.0694931
Artery_Tibial	ENSG00000136874	STX17	0.00155514	-0.00306227	0.148863
Artery_Tibial	ENSG00000106692	FKTN	0.0101352	0.0183415	0.0713368
Artery_Tibial	ENSG00000119318	RAD23B	0.00183579	-0.00280576	0.281707
Artery_Tibial	ENSG00000106771	TMEM245	0.00192851	-0.00284751	0.329456
Artery_Tibial	ENSG00000119471	HSDL2	0.0100137	-0.0302007	0.017312
Artery_Tibial	ENSG00000165185	KIAA1958	0.00965671	-0.0287364	0.0291192
Artery_Tibial	ENSG00000119457	SLC46A2	0.00112298	0.00607888	0.0223482
Artery_Tibial	ENSG00000225684	FAM225B	0.0141446	0.0656327	0.0250314
Artery_Tibial	ENSG00000095397	WHRN	0.0145176	0.0448862	0.0318293
Artery_Tibial	ENSG00000181634	TNFSF15	0.00326482	0.00727711	0.158822
Artery_Tibial	ENSG00000148219	ASTN2	0.0289756	0.0683792	0.132882
Artery_Tibial	ENSG00000238181	AHCYP2	0.0184177	-0.0852776	0.0103248
Artery_Tibial	ENSG00000214654	B3GALT9	0.0188127	-0.0686026	0
Artery_Tibial	ENSG00000175764	TTLL11	0.0104064	-0.0197585	0.0810297
Artery_Tibial	ENSG00000119446	RBM18	0.00340564	-0.00553844	0.37975
Artery_Tibial	ENSG00000224020	MIR181A2HG	0.00051935	0.00227795	0.00332961
Artery_Tibial	ENSG00000185585	OLFML2A	0.00465679	0.0125351	0.0800261
Artery_Tibial	ENSG00000171169	NAIF1	0.000420524	-0.00128935	0.0430457
Artery_Tibial	ENSG00000148339	SLC25A25	0.0179111	-0.0577938	0.0408425
Artery_Tibial	ENSG00000119392	GLE1	0.0136024	-0.0371318	0.100548
Artery_Tibial	ENSG00000160445	ZER1	0.0232815	-0.0316616	0.276889
Artery_Tibial	ENSG00000148344	PTGES	0.0020962	0.00425642	0.0667097
Artery_Tibial	ENSG00000136816	TOR1B	0.00681858	-0.0120582	0.226199
Artery_Tibial	ENSG00000107263	RAPGEF1	0.0119387	-0.0278684	0.0469253
Artery_Tibial	ENSG00000107147	KCNT1	0.00149986	0.0051286	0.0393149
Artery_Tibial	ENSG00000130559	CAMSAP1	0.00629258	-0.00990231	0.194449
Artery_Tibial	ENSG00000107331	ABCA2	0.00683713	0.0132678	0.146761
Artery_Tibial	ENSG00000188163	FAM166A	0.0025794	0.0112301	0.0326219
Artery_Tibial	ENSG00000148408	CACNA1B	0.00874616	0.053104	0.00463156
Artery_Tibial	ENSG00000237399	PITRM1-AS1	0.00143477	0.00352371	0.135853
Artery_Tibial	ENSG00000178363	CALML3	0.00583379	0.0339489	0
Artery_Tibial	ENSG00000134453	RBM17	0.00169274	-0.00684628	0.00590612
Artery_Tibial	ENSG00000225383	SFTA1P	0.00508794	0.0270889	0.00251954
Artery_Tibial	ENSG00000225778	PROSER2-AS1	0.000243611	0.00138986	0.0121392
Artery_Tibial	ENSG00000228302		0.00108489	0.00294768	0.0462246
Artery_Tibial	ENSG00000107537	PHYH	0.0117414	-0.0235526	0.15643
Artery_Tibial	ENSG00000176244	ACBD7	0.00896132	-0.0320967	0.000831764
Artery_Tibial	ENSG00000165312	OTUD1	0.00760259	-0.0267024	0.0101095
Artery_Tibial	ENSG00000120549	KIAA1217	0.0039545	0.00659598	0.0883198
Artery_Tibial	ENSG00000136754	ABI1	0.00136678	-0.0037789	0.0421934
Artery_Tibial	ENSG00000136758	YME1L1	0.000184814	-0.000239097	0.258992
Artery_Tibial	ENSG00000150051	MKX	0.00301733	-0.0142266	0.0114899
Artery_Tibial	ENSG00000150054	MPP7	0.00588434	-0.00905405	0.23508
Artery_Tibial	ENSG00000197321	SVIL	0.00424114	-0.00660324	0.32053
Artery_Tibial	ENSG00000099250	NRP1	0.00620357	0.00963982	0.182555
Artery_Tibial	ENSG00000108094	CUL2	0.0236221	-0.0287071	0.437552
Artery_Tibial	ENSG00000175395	ZNF25	0.00306657	-0.00765562	0.0227545
Artery_Tibial	ENSG00000272983		0.0104889	0.0176907	0.241959
Artery_Tibial	ENSG00000172661	WASHC2C	0.00554316	-0.0226748	0.0490291
Artery_Tibial	ENSG00000198964	SGMS1	0.00841933	-0.0177912	0.191779
Artery_Tibial	ENSG00000148541	FAM13C	0.0197949	-0.0382776	0.0596762
Artery_Tibial	ENSG00000108091	CCDC6	0.000414756	-0.000864182	0.181249
Artery_Tibial	ENSG00000181915	ADO	0.000441397	-0.000919268	0.19017
Artery_Tibial	ENSG00000228065	LINC01515	0.00325327	0.0154493	0.0272447
Artery_Tibial	ENSG00000108187	PBLD	0.00620063	-0.0140414	0.0876737
Artery_Tibial	ENSG00000166228	PCBD1	0.0187215	-0.0247155	0.24063
Artery_Tibial	ENSG00000156026	MCU	0.00766222	-0.0203711	0.0182523
Artery_Tibial	ENSG00000268584		0.00603498	0.0350244	0.00610695
Artery_Tibial	ENSG00000156650	KAT6B	0.00569138	-0.00969524	0.110429
Artery_Tibial	ENSG00000165637	VDAC2	0.00176868	-0.00225401	0.343401
Artery_Tibial	ENSG00000122378	PRXL2A	0.00672606	0.0141159	0.0785753
Artery_Tibial	ENSG00000165678	GHITM	0.00124558	-0.00132674	0.375295
Artery_Tibial	ENSG00000119912	IDE	0.0185343	-0.0348184	0.182657
Artery_Tibial	ENSG00000138190	EXOC6	0.00300531	-0.0100232	0.0374971
Artery_Tibial	ENSG00000138115	CYP2C8	0.00769961	0.0440144	0.0102124
Artery_Tibial	ENSG00000095485	CWF19L1	0.0244824	0.0628552	0.029706
Artery_Tibial	ENSG00000095539	SEMA4G	0.0174704	0.0332284	0.143781
Artery_Tibial	ENSG00000186862	PDZD7	0.0120509	0.0256395	0.184931
Artery_Tibial	ENSG00000107833	NPM3	0.00709798	0.0184406	0.0154213
Artery_Tibial	ENSG00000120029	ARMH3	0.00437497	-0.00923803	0.207205
Artery_Tibial	ENSG00000280693	SH3PXD2A-AS1	0.00880574	0.0547218	0
Artery_Tibial	ENSG00000231233	CFAP58-DT	0.00027303	0.00160348	0.000965817
Artery_Tibial	ENSG00000278601		0.00167277	0.00543678	0.0305659
Artery_Tibial	ENSG00000150594	ADRA2A	0.0187766	0.05644	0.0353895
Artery_Tibial	ENSG00000165650	PDZD8	0.000363098	-0.000537101	0.213358
Artery_Tibial	ENSG00000229847	EMX2OS	0.0270845	-0.0537466	0.101795
Artery_Tibial	ENSG00000107560	RAB11FIP2	0.00267424	-0.00413124	0.195594
Artery_Tibial	ENSG00000165669	FAM204A	0.00675992	-0.0165025	0.0375881
Artery_Tibial	ENSG00000165672	PRDX3	0.00157069	-0.00194578	0.355143
Artery_Tibial	ENSG00000154478	GPR26	0.00399117	0.0125519	0.0592815
Artery_Tibial	ENSG00000185201	IFITM2	0.00395044	0.0129252	0.0303071
Artery_Tibial	ENSG00000185885	IFITM1	0.0201975	0.043133	0.0738432
Artery_Tibial	ENSG00000184545	DUSP8	0.00752652	-0.0207601	0.0524816
Artery_Tibial	ENSG00000167244	IGF2	0.0156763	0.0560377	0.0340011
Artery_Tibial	ENSG00000175518	UBQLNL	0.000480452	0.00154772	0.0850949
Artery_Tibial	ENSG00000166387	PPFIBP2	0.00908922	0.0192359	0.109113
Artery_Tibial	ENSG00000255260		0.00884847	0.0497402	0.00564687
Artery_Tibial	ENSG00000110328	GALNT18	0.0224476	0.0787859	0
Artery_Tibial	ENSG00000129084	PSMA1	0.00238026	-0.00310278	0.151433
Artery_Tibial	ENSG00000152270	PDE3B	0.0216427	0.0682953	0.023868
Artery_Tibial	ENSG00000134339	SAA2	0.00392322	0.020061	0
Artery_Tibial	ENSG00000173432	SAA1	0.0194544	0.0824707	0
Artery_Tibial	ENSG00000279837		0.0042342	0.0166268	0.0396657
Artery_Tibial	ENSG00000109854	HTATIP2	0.00895355	-0.0227621	0.0658254
Artery_Tibial	ENSG00000165973	NELL1	0.0196479	0.0505824	0.0998248
Artery_Tibial	ENSG00000135378	PRRG4	0.0107865	0.0674276	0
Artery_Tibial	ENSG00000121691	CAT	0.0250739	-0.068892	0.0355479
Artery_Tibial	ENSG00000110435	PDHX	0.0123408	-0.024576	0.252376
Artery_Tibial	ENSG00000110492	MDK	0.00373137	0.00630726	0.241818
Artery_Tibial	ENSG00000110497	AMBRA1	0.00197697	-0.00399935	0.212154
Artery_Tibial	ENSG00000149182	ARFGAP2	0.000864212	-0.00119784	0.129811
Artery_Tibial	ENSG00000165912	PACSIN3	0.000101305	-0.000193047	0.118065
Artery_Tibial	ENSG00000213619	NDUFS3	0.0211821	-0.0310038	0.0781954
Artery_Tibial	ENSG00000200090	Y_RNA	0.00170043	0.00485628	0.0678521
Artery_Tibial	ENSG00000086205	FOLH1	0.00726877	0.0303109	0.0146207
Artery_Tibial	ENSG00000186660	ZFP91	0.0180193	-0.0223408	0.219764
Artery_Tibial	ENSG00000006118	TMEM132A	0.00410196	0.0143826	0
Artery_Tibial	ENSG00000167995	BEST1	0.0112034	0.0186747	0.177469
Artery_Tibial	ENSG00000149503	INCENP	0.000703474	-0.00227654	0.00869267
Artery_Tibial	ENSG00000173153	ESRRA	0.0109124	-0.0173017	0.130706
Artery_Tibial	ENSG00000171219	CDC42BPG	0.00238349	0.00895665	0.0146525
Artery_Tibial	ENSG00000110047	EHD1	0.0126411	-0.0439672	0.00908746
Artery_Tibial	ENSG00000014216	CAPN1	0.00296484	-0.00772238	0.0606506
Artery_Tibial	ENSG00000175315	CST6	0.0198144	0.0319112	0.0983478
Artery_Tibial	ENSG00000254461		0.0135616	0.0382216	0.0540921
Artery_Tibial	ENSG00000173599	PC	0.00391805	0.0155429	0.0119726
Artery_Tibial	ENSG00000173156	RHOD	0.00346511	0.0116685	0
Artery_Tibial	ENSG00000261625		0.013795	-0.0403264	0.0691343
Artery_Tibial	ENSG00000172935	MRGPRF	0.0147646	-0.035822	0.0727579
Artery_Tibial	ENSG00000254682		0.000840248	-0.00598396	0
Artery_Tibial	ENSG00000214530	STARD10	0.00530379	0.0214739	0
Artery_Tibial	ENSG00000198382	UVRAG	0.00283389	-0.0060851	0.182179
Artery_Tibial	ENSG00000137513	NARS2	0.00392825	-0.0205208	0
Artery_Tibial	ENSG00000137502	RAB30	0.037965	-0.0965445	0.0942625
Artery_Tibial	ENSG00000255203	OR7E2P	0.0221032	0.0833949	0.0282935
Artery_Tibial	ENSG00000255471		0.0144725	0.0440692	0.0565237
Artery_Tibial	ENSG00000086991	NOX4	0.0079575	0.0314811	0.00416567
Artery_Tibial	ENSG00000077616	NAALAD2	0.0354486	0.0721564	0.192371
Artery_Tibial	ENSG00000280385		0.000666106	0.00356473	0.039364
Artery_Tibial	ENSG00000166025	AMOTL1	0.00177216	-0.00337608	0.118308
Artery_Tibial	ENSG00000149972	CNTN5	0.00203517	0.0104433	0.00135541
Artery_Tibial	ENSG00000082175	PGR	0.00378757	-0.00906316	0.0426029
Artery_Tibial	ENSG00000260008		0.00237885	0.0108485	0.019911
Artery_Tibial	ENSG00000137693	YAP1	0.0078921	-0.0196719	0.0772652
Artery_Tibial	ENSG00000137752	CASP1	0.00391938	0.00545998	0.251532
Artery_Tibial	ENSG00000149313	AASDHPPT	0.00141711	-0.002803	0.148226
Artery_Tibial	ENSG00000110660	SLC35F2	0.00925685	0.0354614	0.024257
Artery_Tibial	ENSG00000075239	ACAT1	0.0400624	-0.0488673	0.324975
Artery_Tibial	ENSG00000178202	POGLUT3	0.00653718	0.0270154	0.0164814
Artery_Tibial	ENSG00000137710	RDX	0.0104569	-0.0178366	0.218643
Artery_Tibial	ENSG00000214290	COLCA2	0.000216688	0.0010425	0.0224039
Artery_Tibial	ENSG00000110777	POU2AF1	0.00372463	0.0112604	0.0777783
Artery_Tibial	ENSG00000149295	DRD2	0.00749509	0.034315	0.0200225
Artery_Tibial	ENSG00000076043	REXO2	0.0104097	-0.0170501	0.105338
Artery_Tibial	ENSG00000198851	CD3E	0.0138317	0.0265896	0.186674
Artery_Tibial	ENSG00000160654	CD3G	0.000396134	0.000993891	0.122659
Artery_Tibial	ENSG00000110367	DDX6	0.00951665	-0.0214479	0.0973342
Artery_Tibial	ENSG00000196914	ARHGEF12	0.00688883	-0.00976605	0.206967
Artery_Tibial	ENSG00000154114	TBCEL	0.0100322	-0.0171223	0.195129
Artery_Tibial	ENSG00000279342		0.00974131	0.0191863	0.185094
Artery_Tibial	ENSG00000154134	ROBO3	0.00517033	0.0159547	0.0322513
Artery_Tibial	ENSG00000182667	NTM	0.00535214	0.0130824	0.0661256
Artery_Tibial	ENSG00000120645	IQSEC3	0.0150385	0.0368062	0.104954
Artery_Tibial	ENSG00000060237	WNK1	0.0339516	-0.0425777	0.421758
Artery_Tibial	ENSG00000275850		0.000319721	0.00159528	0.0128539
Artery_Tibial	ENSG00000111319	SCNN1A	0.00763037	0.0215677	0.0854032
Artery_Tibial	ENSG00000111642	CHD4	0.00212886	-0.00554971	0.0960219
Artery_Tibial	ENSG00000111652	COPS7A	0.014832	-0.0221379	0.0971324
Artery_Tibial	ENSG00000089693	MLF2	0.00494538	-0.00795088	0.0938712
Artery_Tibial	ENSG00000111664	GNB3	0.00587121	0.014537	0.136982
Artery_Tibial	ENSG00000111667	USP5	0.0172598	-0.0301326	0.0986268
Artery_Tibial	ENSG00000065970	FOXJ2	0.00190324	-0.00378377	0.0877584
Artery_Tibial	ENSG00000166523	CLEC4E	0.0115837	0.0482791	0.00503131
Artery_Tibial	ENSG00000111732	AICDA	0.00717086	0.0342956	0.0104743
Artery_Tibial	ENSG00000256537	SMIM10L1	0.0397174	-0.0580329	0.332808
Artery_Tibial	ENSG00000111276	CDKN1B	0.00288798	-0.00853574	0.0305008
Artery_Tibial	ENSG00000111348	ARHGDIB	0.0101434	0.0118009	0.346932
Artery_Tibial	ENSG00000121361	KCNJ8	0.00268495	-0.00523182	0.203471
Artery_Tibial	ENSG00000069431	ABCC9	0.013531	-0.0272963	0.106395
Artery_Tibial	ENSG00000256973		0.0169017	0.0337821	0.101953
Artery_Tibial	ENSG00000061794	MRPS35	0.0159804	-0.0178566	0.421552
Artery_Tibial	ENSG00000123106	CCDC91	0.00354802	-0.0057522	0.233
Artery_Tibial	ENSG00000110900	TSPAN11	0.0029899	0.00641657	0.0713582
Artery_Tibial	ENSG00000275854		0.00463871	0.0154984	0.0241477
Artery_Tibial	ENSG00000184613	NELL2	0.00709098	0.0233025	0.102081
Artery_Tibial	ENSG00000177981	ASB8	0.017291	-0.0221612	0.380319
Artery_Tibial	ENSG00000273765		0.0144532	0.0473215	0.0379067
Artery_Tibial	ENSG00000167535	CACNB3	0.00270108	0.00708161	0.0639165
Artery_Tibial	ENSG00000134285	FKBP11	0.0217859	0.030696	0.215139
Artery_Tibial	ENSG00000135406	PRPH	0.0103902	0.0205675	0.177039
Artery_Tibial	ENSG00000257246	PHBP19	0.000242094	0.00133945	0
Artery_Tibial	ENSG00000135457	TFCP2	0.00372234	-0.00735357	0.135314
Artery_Tibial	ENSG00000139567	ACVRL1	0.00768336	0.024571	0
Artery_Tibial	ENSG00000135476	ESPL1	0.0108108	0.0408815	0.022595
Artery_Tibial	ENSG00000135437	RDH5	0.00551253	-0.0252994	0.0204884
Artery_Tibial	ENSG00000111540	RAB5B	0.010043	-0.0134765	0.318511
Artery_Tibial	ENSG00000185633	NDUFA4L2	0.0188862	0.0296405	0.345174
Artery_Tibial	ENSG00000139263	LRIG3	0.00105339	-0.00216779	0.150864
Artery_Tibial	ENSG00000111490	TBC1D30	0.000967236	0.00219136	0.0723305
Artery_Tibial	ENSG00000156076	WIF1	0.00208583	0.00630659	0.0808103
Artery_Tibial	ENSG00000257818	C1GALT1P1	0.00920096	0.0318503	0.038361
Artery_Tibial	ENSG00000257467	PPFIA2-AS1	0.00745511	0.0166794	0.118239
Artery_Tibial	ENSG00000127720	METTL25	0.00775596	-0.0270416	0
Artery_Tibial	ENSG00000139323	POC1B	0.00279882	-0.0104667	0.0107294
Artery_Tibial	ENSG00000028203	VEZT	0.0223481	-0.0405255	0.165368
Artery_Tibial	ENSG00000257878		0.00721337	0.0198979	0.111637
Artery_Tibial	ENSG00000111647	UHRF1BP1L	0.0129482	-0.0195111	0.163791
Artery_Tibial	ENSG00000198431	TXNRD1	0.0022916	-0.00391279	0.198141
Artery_Tibial	ENSG00000277715		0.0212083	0.0440273	0.121515
Artery_Tibial	ENSG00000013503	POLR3B	0.00265219	-0.00423483	0.185944
Artery_Tibial	ENSG00000151136	BTBD11	0.0155024	0.0367585	0.099078
Artery_Tibial	ENSG00000075035	WSCD2	0.0416	0.0613886	0.305075
Artery_Tibial	ENSG00000110887	DAO	0.00899602	0.0317049	0.0187357
Artery_Tibial	ENSG00000139436	GIT2	0.000949141	-0.00295829	0.0230898
Artery_Tibial	ENSG00000111237	VPS29	0.00820459	-0.00926299	0.286701
Artery_Tibial	ENSG00000204842	ATXN2	0.0152379	-0.0288879	0.122272
Artery_Tibial	ENSG00000111275	ALDH2	0.0416501	-0.0742765	0.140544
Artery_Tibial	ENSG00000089127	OAS1	0.00983123	0.0195187	0.111886
Artery_Tibial	ENSG00000135116	HRK	0.00682006	0.0303216	0.00934428
Artery_Tibial	ENSG00000122966	CIT	0.0207431	0.062106	0.0175827
Artery_Tibial	ENSG00000122971	ACADS	0.00648474	-0.0149995	0.0830043
Artery_Tibial	ENSG00000157837	SPPL3	0.0199608	-0.043353	0.127154
Artery_Tibial	ENSG00000158023	CFAP251	0.00615679	0.0290888	0
Artery_Tibial	ENSG00000130779	CLIP1	0.0207528	-0.0239189	0.488232
Artery_Tibial	ENSG00000183955	KMT5A	0.00159331	-0.00646437	0.0357073
Artery_Tibial	ENSG00000081760	AACS	0.00191737	0.00835947	0
Artery_Tibial	ENSG00000198598	MMP17	0.0235421	0.0786558	0.00477303
Artery_Tibial	ENSG00000132950	ZMYM5	0.0102514	-0.044527	0
Artery_Tibial	ENSG00000279135		0.00930858	0.0339248	0.0443312
Artery_Tibial	ENSG00000275485		0.00728144	0.0300983	0.0209865
Artery_Tibial	ENSG00000139505	MTMR6	0.00881803	-0.0120407	0.258303
Artery_Tibial	ENSG00000152484	USP12	0.0131447	-0.017161	0.185444
Artery_Tibial	ENSG00000139517	LNX2	0.0116993	-0.0290586	0.0923583
Artery_Tibial	ENSG00000180440	SERTM1	0.00766079	-0.0312665	0.0250334
Artery_Tibial	ENSG00000223685	LINC00571	0.000992619	-0.00693754	0.00286039
Artery_Tibial	ENSG00000102760	RGCC	0.00398391	0.0164782	0.00759372
Artery_Tibial	ENSG00000120675	DNAJC15	0.0171813	-0.0291643	0.25033
Artery_Tibial	ENSG00000120658	ENOX1	0.00681543	-0.0178523	0.0545126
Artery_Tibial	ENSG00000179630	LACC1	0.00883394	-0.0240879	0.0773887
Artery_Tibial	ENSG00000102753	KPNA3	0.00173736	-0.00223541	0.412886
Artery_Tibial	ENSG00000136104	RNASEH2B	0.00500796	-0.0143943	0.0633688
Artery_Tibial	ENSG00000198384		0.0189544	0.0651676	0.0283596
Artery_Tibial	ENSG00000083544	TDRD3	0.0168183	-0.0717962	0.000405206
Artery_Tibial	ENSG00000136153	LMO7	0.0119974	0.0301166	0.106473
Artery_Tibial	ENSG00000152193	OBI1	0.00729204	-0.015551	0.106239
Artery_Tibial	ENSG00000229246	LINC00377	0.00426728	0.021725	0.0134677
Artery_Tibial	ENSG00000102580	DNAJC3	0.00308976	-0.0124323	0
Artery_Tibial	ENSG00000134864	GGACT	0.00114355	-0.00431433	0
Artery_Tibial	ENSG00000125247	TMTC4	0.0127924	-0.0570151	0.0103593
Artery_Tibial	ENSG00000233009	NALCN-AS1	0.0105133	0.0283341	0.0475786
Artery_Tibial	ENSG00000198542	ITGBL1	0.00400806	0.00903781	0.0488122
Artery_Tibial	ENSG00000102466	FGF14	0.0263474	0.0480867	0.115565
Artery_Tibial	ENSG00000235875	ARHGEF7-AS2	0.0127879	0.0690744	0.00350511
Artery_Tibial	ENSG00000126217	MCF2L	0.009177	0.0355751	0.0199569
Artery_Tibial	ENSG00000139842	CUL4A	0.0138737	-0.0251657	0.0865959
Artery_Tibial	ENSG00000244306	DUXAP10	0.00566963	0.0229951	0.0459762
Artery_Tibial	ENSG00000155465	SLC7A7	0.00266306	-0.0105075	0.0147708
Artery_Tibial	ENSG00000100804	PSMB5	0.00638834	-0.00914611	0.173665
Artery_Tibial	ENSG00000100889	PCK2	0.00336266	-0.00705358	0.0891863
Artery_Tibial	ENSG00000100911	PSME2	0.00148375	0.00288046	0.101564
Artery_Tibial	ENSG00000092108	SCFD1	0.00600994	-0.0127121	0.0511242
Artery_Tibial	ENSG00000092148	HECTD1	0.00190276	-0.00240243	0.379164
Artery_Tibial	ENSG00000129515	SNX6	0.000616405	-0.00130531	0.0810044
Artery_Tibial	ENSG00000165410	CFL2	0.0115091	-0.0162613	0.204343
Artery_Tibial	ENSG00000186469	GNG2	0.0224405	0.0494015	0.0363737
Artery_Tibial	ENSG00000125384	PTGER2	0.00492197	0.00956111	0.132904
Artery_Tibial	ENSG00000198252	STYX	0.0032835	-0.00659648	0.109887
Artery_Tibial	ENSG00000275569		0.00587874	-0.0226119	0.0108553
Artery_Tibial	ENSG00000139977	NAA30	0.0233625	-0.0267616	0.480726
Artery_Tibial	ENSG00000259969		0.00367258	0.0181803	0.0067439
Artery_Tibial	ENSG00000131966	ACTR10	0.0217715	-0.035193	0.114342
Artery_Tibial	ENSG00000100567	PSMA3	0.00535195	-0.00918926	0.0648606
Artery_Tibial	ENSG00000100592	DAAM1	0.00829644	-0.0212097	0.119497
Artery_Tibial	ENSG00000126773	PCNX4	0.0169096	-0.0485053	0.0649923
Artery_Tibial	ENSG00000171723	GPHN	0.000854663	-0.00203868	0.220722
Artery_Tibial	ENSG00000054690	PLEKHH1	0.000131182	0.000532564	0.0454877
Artery_Tibial	ENSG00000139990	DCAF5	0.0138637	-0.0239163	0.0947041
Artery_Tibial	ENSG00000081177	EXD2	0.0151435	-0.0196535	0.318224
Artery_Tibial	ENSG00000139985	ADAM21	0.00701199	0.0352901	0.00534477
Artery_Tibial	ENSG00000184227	ACOT1	0.0158953	-0.0673689	0.0537662
Artery_Tibial	ENSG00000119673	ACOT2	0.00463933	-0.0121178	0.121559
Artery_Tibial	ENSG00000119681	LTBP2	0.0205158	0.0404744	0.17198
Artery_Tibial	ENSG00000013523	ANGEL1	0.00130174	-0.00412688	0.0303545
Artery_Tibial	ENSG00000198894	CIPC	0.0104808	-0.0164584	0.261821
Artery_Tibial	ENSG00000100580	TMED8	0.0143754	-0.0253313	0.164541
Artery_Tibial	ENSG00000119720	NRDE2	0.00488344	-0.0122552	0.0961124
Artery_Tibial	ENSG00000100628	ASB2	0.00713177	-0.013555	0.0971986
Artery_Tibial	ENSG00000100697	DICER1	0.00784906	0.0222342	0.0167791
Artery_Tibial	ENSG00000165959	CLMN	0.0158695	0.058847	0.03045
Artery_Tibial	ENSG00000176438	SYNE3	0.000897415	0.00288779	0.0363219
Artery_Tibial	ENSG00000252481	SCARNA13	0.0118804	0.0381182	0.0820181
Artery_Tibial	ENSG00000214548	MEG3	0.0254912	0.060805	0.0896502
Artery_Tibial	ENSG00000225746	MEG8	0.0145863	0.0498306	0.0169651
Artery_Tibial	ENSG00000078304	PPP2R5C	0.0216349	-0.0257651	0.316862
Artery_Tibial	ENSG00000205436	EXOC3L4	0.00569558	0.0164307	0.0499928
Artery_Tibial	ENSG00000156411	ATP5MJ	0.00435405	-0.00979088	0.0379323
Artery_Tibial	ENSG00000185100	ADSS1	0.000980835	0.00251521	0.115256
Artery_Tibial	ENSG00000276550	HERC2P2	0.00292106	0.0195406	0.0103734
Artery_Tibial	ENSG00000114062	UBE3A	0.0255133	-0.0282673	0.36673
Artery_Tibial	ENSG00000034053	APBA2	0.0307541	0.0664292	0.108101
Artery_Tibial	ENSG00000169918	OTUD7A	0.00213105	-0.00634612	0.0212033
Artery_Tibial	ENSG00000166922	SCG5	0.00511479	0.0201217	0.0154764
Artery_Tibial	ENSG00000134153	EMC7	0.00336392	-0.00607782	0.0699105
Artery_Tibial	ENSG00000182117	NOP10	0.00132503	-0.00219478	0.0695086
Artery_Tibial	ENSG00000259751	TUBAP11	0.00130131	0.00567862	0.0127433
Artery_Tibial	ENSG00000134138	MEIS2	0.00562476	-0.0204178	0.0412582
Artery_Tibial	ENSG00000261136		0.00264765	0.00991137	0.0696914
Artery_Tibial	ENSG00000128829	EIF2AK4	0.0147862	-0.0367022	0.104671
Artery_Tibial	ENSG00000137877	SPTBN5	0.00517384	0.0190052	0.0712966
Artery_Tibial	ENSG00000103966	EHD4	0.00631688	0.0199505	0.0253188
Artery_Tibial	ENSG00000137842	TMEM62	0.010384	-0.0370736	0.0229567
Artery_Tibial	ENSG00000171877	FRMD5	0.000403249	0.00206039	0
Artery_Tibial	ENSG00000104133	SPG11	0.00126373	-0.0030973	0.0710521
Artery_Tibial	ENSG00000137857	DUOX1	0.00403275	0.0161426	0.0191787
Artery_Tibial	ENSG00000140285	FGF7	0.00159328	0.00566518	0.0333699
Artery_Tibial	ENSG00000137869	CYP19A1	0.0056725	0.0150345	0.0405551
Artery_Tibial	ENSG00000259668		0.00423334	0.00912759	0.176456
Artery_Tibial	ENSG00000128989	ARPP19	0.00414777	-0.00575655	0.229118
Artery_Tibial	ENSG00000260916	CCPG1	0.0188994	-0.0348459	0.0809406
Artery_Tibial	ENSG00000263155	MYZAP	0.00583242	0.0167709	0.0170048
Artery_Tibial	ENSG00000128923	MINDY2	0.0243665	-0.0627912	0.0689414
Artery_Tibial	ENSG00000259732		0.00255416	0.00810999	0.0283023
Artery_Tibial	ENSG00000140299	BNIP2	0.0318647	-0.0364411	0.309823
Artery_Tibial	ENSG00000128915	ICE2	0.00581236	-0.00918998	0.183695
Artery_Tibial	ENSG00000157734	SNX22	0.00349194	0.0102023	0.126214
Artery_Tibial	ENSG00000180357	ZNF609	0.00654582	-0.0102456	0.125687
Artery_Tibial	ENSG00000074603	DPP8	0.0123813	-0.018073	0.193261
Artery_Tibial	ENSG00000166233	ARIH1	0.00938612	-0.0119156	0.254115
Artery_Tibial	ENSG00000140459	CYP11A1	0.00891856	0.0417117	0.0245283
Artery_Tibial	ENSG00000178741	COX5A	0.0346122	-0.0413856	0.214888
Artery_Tibial	ENSG00000260288		0.00439541	0.0241966	0.00339507
Artery_Tibial	ENSG00000140374	ETFA	0.0295574	-0.0477531	0.265082
Artery_Tibial	ENSG00000167202	TBC1D2B	0.0145599	-0.0318978	0.0282175
Artery_Tibial	ENSG00000279373		0.00290518	0.0175692	0.0026073
Artery_Tibial	ENSG00000086666	ZFAND6	0.018748	-0.0255043	0.199509
Artery_Tibial	ENSG00000259462	CPEB1-AS1	0.00528695	0.0269272	0.0077427
Artery_Tibial	ENSG00000197696	NMB	0.00860194	0.0175742	0.131322
Artery_Tibial	ENSG00000166821	PEX11A	0.00275912	-0.0109047	0
Artery_Tibial	ENSG00000182054	IDH2	0.0050111	-0.0140337	0.0545244
Artery_Tibial	ENSG00000182511	FES	0.00890281	0.0146617	0.208823
Artery_Tibial	ENSG00000182253	SYNM	0.00830309	-0.0175526	0.171703
Artery_Tibial	ENSG00000007384	RHBDF1	0.014047	0.0217692	0.121349
Artery_Tibial	ENSG00000260807	CEROX1	0.0243985	0.0554453	0.0779122
Artery_Tibial	ENSG00000005513	SOX8	0.0108254	0.0380684	0.0382266
Artery_Tibial	ENSG00000131634	TMEM204	0.042955	0.10365	0.0896663
Artery_Tibial	ENSG00000280231		0.00324479	0.0135434	0.0460365
Artery_Tibial	ENSG00000063854	HAGH	0.00645667	-0.0102821	0.176685
Artery_Tibial	ENSG00000198736	MSRB1	0.000629182	-0.000819179	0.393521
Artery_Tibial	ENSG00000140986	RPL3L	0.00134449	-0.00752882	0.00265533
Artery_Tibial	ENSG00000183971	NPW	0.0163001	0.07823	0.00363041
Artery_Tibial	ENSG00000140992	PDPK1	0.0177435	-0.0241937	0.19532
Artery_Tibial	ENSG00000089486	CDIP1	0.000539235	-0.00249842	0.0116055
Artery_Tibial	ENSG00000279357		0.00226422	0.00784633	0.0500362
Artery_Tibial	ENSG00000182831	C16orf72	0.019335	-0.0262336	0.287037
Artery_Tibial	ENSG00000048471	SNX29	0.017245	-0.0297102	0.140529
Artery_Tibial	ENSG00000140694	PARN	0.0191054	-0.0405476	0.117084
Artery_Tibial	ENSG00000183889		0.0104462	0.0528192	0
Artery_Tibial	ENSG00000005187	ACSM3	0.0159487	-0.0680981	0
Artery_Tibial	ENSG00000066654	THUMPD1	0.000423299	-0.000836287	0.180034
Artery_Tibial	ENSG00000169246	NPIPB3	0.00965798	0.0467713	0.0158069
Artery_Tibial	ENSG00000274925	ZKSCAN2-DT	0.0232609	0.053869	0.145127
Artery_Tibial	ENSG00000176046	NUPR1	0.00497812	-0.0227023	0
Artery_Tibial	ENSG00000103485	QPRT	0.0151284	0.0295331	0.106034
Artery_Tibial	ENSG00000260060		0.000623106	0.00283669	0.00651506
Artery_Tibial	ENSG00000259810		0.00177878	0.0105216	0
Artery_Tibial	ENSG00000159461	AMFR	0.00800922	-0.0159172	0.133551
Artery_Tibial	ENSG00000088682	COQ9	0.0016788	-0.00240912	0.346823
Artery_Tibial	ENSG00000166188	ZNF319	0.00350016	-0.0066805	0.158739
Artery_Tibial	ENSG00000135720	DYNC1LI2	0.00824133	-0.0106596	0.328618
Artery_Tibial	ENSG00000280334		0.0108831	0.0255753	0.0637661
Artery_Tibial	ENSG00000125149	PHAF1	0.00694067	-0.0173363	0.0873402
Artery_Tibial	ENSG00000102890	ELMO3	0.019892	0.0461278	0.181869
Artery_Tibial	ENSG00000159720	ATP6V0D1	0.0325499	-0.0444389	0.213551
Artery_Tibial	ENSG00000237718		0.00535358	0.0221123	0.0532793
Artery_Tibial	ENSG00000279649		0.00547361	0.0167914	0.00592358
Artery_Tibial	ENSG00000103047	TANGO6	0.0238281	-0.0472724	0.159279
Artery_Tibial	ENSG00000261777	DDX19A-DT	0.00511226	0.0438799	0
Artery_Tibial	ENSG00000132613	MTSS2	0.000841409	-0.00152946	0.15026
Artery_Tibial	ENSG00000224470	ATXN1L	0.00884743	-0.0094128	0.236863
Artery_Tibial	ENSG00000102984	ZNF821	0.0140365	0.0492574	0.0119484
Artery_Tibial	ENSG00000263232	ATP5F1AP3	0.00240425	-0.0204617	0
Artery_Tibial	ENSG00000140905	GCSH	0.000955753	-0.00392808	0.0239859
Artery_Tibial	ENSG00000260228	LOC102724163	0.00879105	0.0323746	0.031009
Artery_Tibial	ENSG00000103150	MLYCD	0.00398108	-0.00477559	0.345817
Artery_Tibial	ENSG00000140961	OSGIN1	0.00220526	-0.00928967	0.0114143
Artery_Tibial	ENSG00000103187	COTL1	0.00153611	0.00598987	0.0151539
Artery_Tibial	ENSG00000153786	ZDHHC7	0.0232327	-0.0538171	0.102853
Artery_Tibial	ENSG00000131143	COX4I1	0.0035306	-0.0054538	0.0694842
Artery_Tibial	ENSG00000140941	MAP1LC3B	0.00281566	-0.00636653	0.0574743
Artery_Tibial	ENSG00000186532	SMYD4	0.00769828	-0.0192679	0.0303062
Artery_Tibial	ENSG00000070366	SMG6	0.040883	-0.066138	0.22093
Artery_Tibial	ENSG00000167721	TSR1	0.00427179	-0.00566131	0.243666
Artery_Tibial	ENSG00000108381	ASPA	0.000972528	0.00294744	0.0267733
Artery_Tibial	ENSG00000263164		0.00536682	0.0227039	0.0211616
Artery_Tibial	ENSG00000132507	EIF5A	0.000244167	-0.000439995	0.0746903
Artery_Tibial	ENSG00000129194	SOX15	0.0122328	0.0464457	0.00768201
Artery_Tibial	ENSG00000182224	CYB5D1	0.000789646	-0.00356008	0.0183671
Artery_Tibial	ENSG00000170049	KCNAB3	0.0238025	0.0425274	0.150745
Artery_Tibial	ENSG00000188803	SHISA6	0.00861715	0.0372369	0.0121793
Artery_Tibial	ENSG00000280198		0.000199404	0.000614709	0.0694548
Artery_Tibial	ENSG00000091542	ALKBH5	0.00637102	-0.0225536	0.020465
Artery_Tibial	ENSG00000176994	SMCR8	0.00702237	-0.0149157	0.0703302
Artery_Tibial	ENSG00000166482	MFAP4	0.000432123	0.00210691	0.00623801
Artery_Tibial	ENSG00000072210	ALDH3A2	0.0151524	-0.0495562	0.0607195
Artery_Tibial	ENSG00000083290	ULK2	0.00452442	-0.00787392	0.239171
Artery_Tibial	ENSG00000109107	ALDOC	0.0285878	0.0728411	0.0785217
Artery_Tibial	ENSG00000264608		0.00605932	0.0144733	0.137572
Artery_Tibial	ENSG00000258472		0.00456691	0.00714127	0.324318
Artery_Tibial	ENSG00000264538	SUZ12P1	0.0021406	0.00734749	0.0249388
Artery_Tibial	ENSG00000181481	RNF135	0.0229637	-0.0450967	0.0695872
Artery_Tibial	ENSG00000263990		0.0229685	0.052637	0.0758717
Artery_Tibial	ENSG00000108671	PSMD11	0.00479581	-0.00790189	0.20845
Artery_Tibial	ENSG00000176658	MYO1D	0.000920268	0.00340383	0
Artery_Tibial	ENSG00000181374	CCL13	0.0214332	0.0639127	0.0410898
Artery_Tibial	ENSG00000181291	TMEM132E	0.0260851	0.062688	0.110957
Artery_Tibial	ENSG00000274512	TBC1D3L	0.00590787	0.0381001	0.0063947
Artery_Tibial	ENSG00000277363	SRCIN1	0.0288226	0.10773	0.00355727
Artery_Tibial	ENSG00000277791	PSMB3	0.0167699	-0.0246001	0.0351622
Artery_Tibial	ENSG00000141738	GRB7	0.00754947	0.0475589	0
Artery_Tibial	ENSG00000161405	IKZF3	0.0303885	0.0579103	0.134449
Artery_Tibial	ENSG00000108344	PSMD3	0.0176099	-0.0421805	0.0179748
Artery_Tibial	ENSG00000213424	KRT222	0.00922939	0.0262717	0.0592544
Artery_Tibial	ENSG00000267632		0.00273437	0.0039432	0.242077
Artery_Tibial	ENSG00000188554	NBR1	0.0162707	-0.0285149	0.209617
Artery_Tibial	ENSG00000161653	NAGS	0.00218908	0.0103566	0
Artery_Tibial	ENSG00000161664	ASB16	0.0029105	-0.00988642	0.0269374
Artery_Tibial	ENSG00000108312	UBTF	0.011129	-0.0361609	0.0310763
Artery_Tibial	ENSG00000161682	FAM171A2	0.00295151	0.0121245	0.00206163
Artery_Tibial	ENSG00000279879		0.0202654	-0.0897731	0.00674335
Artery_Tibial	ENSG00000073861	TBX21	0.0261251	0.0533786	0.167528
Artery_Tibial	ENSG00000082641	NFE2L1	0.00784863	-0.0124034	0.270245
Artery_Tibial	ENSG00000108468	CBX1	0.00401182	-0.0116947	0.0210715
Artery_Tibial	ENSG00000279036		0.000190144	0.00094027	0.00129507
Artery_Tibial	ENSG00000064300	NGFR	0.00651082	0.0302445	0.00909228
Artery_Tibial	ENSG00000182575	NXPH3	0.000238392	-0.00114621	0.000852964
Artery_Tibial	ENSG00000121104	FAM117A	0.00489917	-0.0137171	0.0105811
Artery_Tibial	ENSG00000005882	PDK2	0.00161916	-0.00283862	0.216823
Artery_Tibial	ENSG00000167100	SAMD14	0.000678543	0.00280838	0.0198686
Artery_Tibial	ENSG00000141232	TOB1	0.00382101	-0.0111559	0.0709924
Artery_Tibial	ENSG00000108387	SEPTIN4	0.0340668	0.0917981	0.0444072
Artery_Tibial	ENSG00000136490	LIMD2	0.0113936	0.0124874	0.390649
Artery_Tibial	ENSG00000279369		0.00622254	0.0128806	0.0975176
Artery_Tibial	ENSG00000120063	GNA13	0.0263826	-0.0570528	0.107721
Artery_Tibial	ENSG00000278730		0.0014253	-0.00395173	0.130562
Artery_Tibial	ENSG00000267731		0.00440729	0.0105082	0.100621
Artery_Tibial	ENSG00000228118	MYL6P5	0.00259613	-0.0160381	0
Artery_Tibial	ENSG00000109065	NAT9	0.0118525	0.0162307	0.237648
Artery_Tibial	ENSG00000161509	GRIN2C	0.0117672	0.0300034	0.108041
Artery_Tibial	ENSG00000177885	GRB2	0.0108287	-0.0281686	0.0695702
Artery_Tibial	ENSG00000204323	SMIM5	0.0202411	0.0868084	0
Artery_Tibial	ENSG00000250506	CDK3	0.00281024	0.00617091	0.201088
Artery_Tibial	ENSG00000141576	RNF157	0.00430802	0.0157221	0
Artery_Tibial	ENSG00000108639	SYNGR2	0.0306624	-0.0547862	0.157334
Artery_Tibial	ENSG00000141582	CBX4	0.00570704	-0.016984	0.0680479
Artery_Tibial	ENSG00000141519	CCDC40	0.000716301	0.00250394	0.0623064
Artery_Tibial	ENSG00000182612	TSPAN10	0.0125282	0.0449952	0.0243067
Artery_Tibial	ENSG00000278876		0.00233062	0.0100709	0.0329772
Artery_Tibial	ENSG00000197063	MAFG	0.0050776	-0.0148876	0
Artery_Tibial	ENSG00000169727	GPS1	0.00283595	-0.00465808	0.150396
Artery_Tibial	ENSG00000141526	SLC16A3	0.0119891	0.0176457	0.293663
Artery_Tibial	ENSG00000141562	NARF	0.00152793	0.00334274	0.132872
Artery_Tibial	ENSG00000141556	TBCD	0.00981651	0.0412576	0.00656535
Artery_Tibial	ENSG00000101577	LPIN2	0.00755926	-0.0256185	0.00903993
Artery_Tibial	ENSG00000206432	TMEM200C	0.0118711	0.0545194	0.00249129
Artery_Tibial	ENSG00000206418	RAB12	0.00616102	-0.0142474	0.076657
Artery_Tibial	ENSG00000141404	GNAL	0.0029218	-0.00735107	0.13396
Artery_Tibial	ENSG00000154889	MPPE1	0.00053232	-0.00537321	0
Artery_Tibial	ENSG00000141401	IMPA2	0.0406056	-0.0848143	0.0928648
Artery_Tibial	ENSG00000101773	RBBP8	0.0030556	-0.00709209	0.106807
Artery_Tibial	ENSG00000101782	RIOK3	0.00774625	-0.0216003	0.00912675
Artery_Tibial	ENSG00000265750		0.00307703	0.0209782	0.00995137
Artery_Tibial	ENSG00000267764		0.00505759	0.019201	0.0369928
Artery_Tibial	ENSG00000141627	DYM	0.0289483	-0.0432832	0.353137
Artery_Tibial	ENSG00000082212	ME2	0.07318	-0.15584	0.101817
Artery_Tibial	ENSG00000141646	SMAD4	0.000244596	-0.000297982	0.383162
Artery_Tibial	ENSG00000091157	WDR7	0.00209498	-0.00345625	0.222214
Artery_Tibial	ENSG00000134440	NARS1	0.0091237	-0.0129666	0.298084
Artery_Tibial	ENSG00000081923	ATP8B1	0.00364447	-0.0167784	0.00126643
Artery_Tibial	ENSG00000267279		0.0155966	0.0578153	0.0186138
Artery_Tibial	ENSG00000119541	VPS4B	0.00255472	-0.00290652	0.38055
Artery_Tibial	ENSG00000170677	SOCS6	0.0119679	-0.0200295	0.27675
Artery_Tibial	ENSG00000130856	ZNF236	0.00488043	-0.0125882	0.0247271
Artery_Tibial	ENSG00000278000		0.00670195	0.0246958	0.0579028
Artery_Tibial	ENSG00000115266	APC2	0.000262967	0.00146781	0.00584485
Artery_Tibial	ENSG00000172009	THOP1	0.00503642	0.0141782	0.0491983
Artery_Tibial	ENSG00000186111	PIP5K1C	0.00202781	-0.00424064	0.114493
Artery_Tibial	ENSG00000178078	STAP2	0.00679289	0.0326928	0.00362642
Artery_Tibial	ENSG00000167670	CHAF1A	0.00630108	-0.024251	0.0362328
Artery_Tibial	ENSG00000167674	HDGFL2	0.0126729	-0.050861	0
Artery_Tibial	ENSG00000090674	MCOLN1	0.0376428	-0.0521192	0.0883177
Artery_Tibial	ENSG00000105364	MRPL4	0.00518976	-0.00861821	0.119637
Artery_Tibial	ENSG00000079999	KEAP1	0.0110522	-0.0157019	0.253568
Artery_Tibial	ENSG00000130173	ANGPTL8	0.00888019	0.0408337	0
Artery_Tibial	ENSG00000130158	DOCK6	0.0243094	0.0475309	0.11901
Artery_Tibial	ENSG00000267646		0.00820443	0.0376373	0.00340867
Artery_Tibial	ENSG00000278897		0.0139422	0.0500387	0.0229228
Artery_Tibial	ENSG00000198429	ZNF69	0.0133331	0.0495186	0
Artery_Tibial	ENSG00000105393	BABAM1	0.0026695	-0.00387578	0.145863
Artery_Tibial	ENSG00000160117	ANKLE1	0.0122142	0.0378733	0.0824112
Artery_Tibial	ENSG00000130312	MRPL34	0.00345587	-0.00803448	0.0730616
Artery_Tibial	ENSG00000207166	SNORA68	0.00524222	0.0303378	0.00633866
Artery_Tibial	ENSG00000105649	RAB3A	0.000357783	-0.001322	0.0220291
Artery_Tibial	ENSG00000105650	PDE4C	0.0107123	0.0288226	0.0719866
Artery_Tibial	ENSG00000160161	CILP2	0.00384219	0.00965877	0.163726
Artery_Tibial	ENSG00000089639	GMIP	0.00576566	0.00776038	0.357393
Artery_Tibial	ENSG00000196705	ZNF431	0.0133153	0.0241065	0.158867
Artery_Tibial	ENSG00000198597	ZNF536	0.0013185	0.0120116	0.00945457
Artery_Tibial	ENSG00000121297	TSHZ3	0.00214813	-0.00602132	0.00962536
Artery_Tibial	ENSG00000213965	NUDT19	0.00337669	-0.00904151	0.106929
Artery_Tibial	ENSG00000105677	TMEM147	0.00744445	-0.00931894	0.104662
Artery_Tibial	ENSG00000249115	HAUS5	0.00491209	0.00773536	0.32696
Artery_Tibial	ENSG00000205155	PSENEN	0.00688355	-0.0131036	0.0592553
Artery_Tibial	ENSG00000004776	HSPB6	0.01072	-0.0301578	0.0508729
Artery_Tibial	ENSG00000267049		0.00149285	0.00545938	0.0231545
Artery_Tibial	ENSG00000225872	LINC01529	0.0173964	0.0534189	0.0476318
Artery_Tibial	ENSG00000205138	SDHAF1	0.0122429	-0.028822	0.0689739
Artery_Tibial	ENSG00000075702	WDR62	0.00879535	0.0383372	0.0140245
Artery_Tibial	ENSG00000105738	SIPA1L3	0.00623219	-0.016255	0.0302238
Artery_Tibial	ENSG00000128011	LRFN1	0.00857626	0.0176811	0.131054
Artery_Tibial	ENSG00000063322	MED29	0.00131042	-0.00450799	0
Artery_Tibial	ENSG00000128000	ZNF780B	0.000395412	0.0010733	0.00647504
Artery_Tibial	ENSG00000167565	SERTAD3	0.000328905	-0.00169994	0.0194947
Artery_Tibial	ENSG00000090013	BLVRB	0.0120091	-0.037282	0.00813693
Artery_Tibial	ENSG00000105323	HNRNPUL1	0.012659	-0.017028	0.219381
Artery_Tibial	ENSG00000234465	PINLYP	0.0122547	0.0516706	0
Artery_Tibial	ENSG00000189114	BLOC1S3	0.0109133	-0.0291869	0.109371
Artery_Tibial	ENSG00000104881	PPP1R13L	0.0321837	0.0684002	0.12464
Artery_Tibial	ENSG00000012061	ERCC1	0.0342729	0.0653569	0.0979383
Artery_Tibial	ENSG00000177051	FBXO46	0.00140292	-0.00334766	0.139671
Artery_Tibial	ENSG00000204851	PNMA8B	0.0103491	0.031547	0.0157467
Artery_Tibial	ENSG00000181027	FKRP	0.00899249	-0.0303079	0.0295281
Artery_Tibial	ENSG00000042753	AP2S1	0.00828898	-0.0146845	0.0515748
Artery_Tibial	ENSG00000160007	ARHGAP35	0.00525978	-0.00564954	0.405278
Artery_Tibial	ENSG00000130751	NPAS1	0.0137874	0.0273028	0.316881
Artery_Tibial	ENSG00000105559	PLEKHA4	0.0166942	0.0310273	0.148581
Artery_Tibial	ENSG00000087086	FTL	0.00267453	-0.0103533	0
Artery_Tibial	ENSG00000063127	SLC6A16	0.000255212	-0.000817127	0.00118204
Artery_Tibial	ENSG00000213024	NUP62	0.00423034	-0.0100127	0.0856552
Artery_Tibial	ENSG00000161681	SHANK1	0.0146093	0.052331	0.0163965
Artery_Tibial	ENSG00000273837		0.00353799	0.0163349	0.0157552
Artery_Tibial	ENSG00000204611	ZNF616	0.000342416	-0.000882294	0.0642811
Artery_Tibial	ENSG00000167766	ZNF83	0.00501302	0.00928132	0.197256
Artery_Tibial	ENSG00000179820	MYADM	0.00051193	-0.00142187	0.0731914
Artery_Tibial	ENSG00000235681		0.0109814	0.0475096	0.015337
Artery_Tibial	ENSG00000256060	TRAPPC2B	0.00317715	-0.0118153	0.0102019
Artery_Tibial	ENSG00000270804		0.00266655	0.00986469	0.0273105
Artery_Tibial	ENSG00000176593	LOC100128398	0.00475115	0.0110669	0.149492
Artery_Tibial	ENSG00000176293	ZNF135	0.00201661	-0.00720379	0.00936383
Artery_Tibial	ENSG00000268516	ZNF8-DT	0.0047306	0.0278479	0
Artery_Tibial	ENSG00000130725	UBE2M	0.00372484	-0.0042186	0.268407
Artery_Tibial	ENSG00000247315	ZCCHC3	0.00552157	-0.022391	0.0109468
Artery_Tibial	ENSG00000271303	SRXN1	0.00105152	-0.00285805	0.0234622
Artery_Tibial	ENSG00000101282	RSPO4	0.0155499	0.0526349	0.071804
Artery_Tibial	ENSG00000088833	NSFL1C	0.00331658	-0.00563546	0.134205
Artery_Tibial	ENSG00000276649		0.00878983	0.0290931	0.0230843
Artery_Tibial	ENSG00000132635	PCED1A	0.00912496	0.0165024	0.201624
Artery_Tibial	ENSG00000125871	MGME1	0.00608283	-0.0177231	0.109517
Artery_Tibial	ENSG00000100994	PYGB	0.00725884	-0.0133709	0.163134
Artery_Tibial	ENSG00000282826	FRG1CP	0.00164815	-0.00730508	0.0469263
Artery_Tibial	ENSG00000197183	NOL4L	0.00157424	0.00451012	0.0432093
Artery_Tibial	ENSG00000101412	E2F1	0.00142406	-0.00588454	0.00772316
Artery_Tibial	ENSG00000198646	NCOA6	0.0105955	-0.0137953	0.467791
Artery_Tibial	ENSG00000279253		0.00180137	0.00945459	0.00639399
Artery_Tibial	ENSG00000125965	GDF5	0.0171718	0.0507629	0.0475779
Artery_Tibial	ENSG00000260032	NORAD	0.0100838	-0.0343326	0.00358136
Artery_Tibial	ENSG00000101049	SGK2	0.0103168	0.0162794	0.258295
Artery_Tibial	ENSG00000101104	PABPC1L	0.00718714	0.010912	0.327601
Artery_Tibial	ENSG00000124104	SNX21	0.00313959	-0.010327	0.0259056
Artery_Tibial	ENSG00000064655	EYA2	0.0179281	0.0584991	0.0470733
Artery_Tibial	ENSG00000124198	ARFGEF2	0.00484187	-0.00623127	0.246187
Artery_Tibial	ENSG00000020256	ZFP64	0.00731104	-0.01138	0.157474
Artery_Tibial	ENSG00000171940	ZNF217	0.00150173	0.0032433	0.096274
Artery_Tibial	ENSG00000087589	CASS4	0.00383461	0.0104111	0.0672133
Artery_Tibial	ENSG00000132819	RBM38	0.0162639	-0.0453346	0.0607689
Artery_Tibial	ENSG00000132825	PPP1R3D	0.0139042	-0.0272227	0.282833
Artery_Tibial	ENSG00000149657	LSM14B	0.00223941	-0.00527306	0.0743295
Artery_Tibial	ENSG00000130706	ADRM1	0.00447952	-0.0049092	0.209631
Artery_Tibial	ENSG00000101203	COL20A1	0.00110407	0.00306806	0.0484576
Artery_Tibial	ENSG00000197457	STMN3	0.0139109	0.0202285	0.19626
Artery_Tibial	ENSG00000243509	TNFRSF6B	0.00447689	0.0108916	0.107907
Artery_Tibial	ENSG00000180530	NRIP1	0.0188157	-0.0276905	0.234783
Artery_Tibial	ENSG00000155313	USP25	0.00152235	-0.00227807	0.275413
Artery_Tibial	ENSG00000154645	CHODL	0.0103583	0.0415521	0
Artery_Tibial	ENSG00000232855		0.000691446	-0.00183685	0.0277608
Artery_Tibial	ENSG00000156265	MAP3K7CL	0.00458353	0.0115022	0.0862847
Artery_Tibial	ENSG00000156299	TIAM1	0.0340531	0.0793739	0.0619933
Artery_Tibial	ENSG00000142149	HUNK	0.000248111	0.000600312	0.033618
Artery_Tibial	ENSG00000231106	LINC01436	0.00516995	0.0252478	0.0133901
Artery_Tibial	ENSG00000157554	ERG	0.0140409	0.0422404	0.00274909
Artery_Tibial	ENSG00000160185	UBASH3A	0.0104449	0.0249797	0.132195
Artery_Tibial	ENSG00000273796		0.00121955	0.00637577	0
Artery_Tibial	ENSG00000173638	SLC19A1	0.0459285	0.067384	0.290447
Artery_Tibial	ENSG00000223901		0.00428148	0.0203706	0.0148848
Artery_Tibial	ENSG00000160307	S100B	0.00445017	0.0271241	0
Artery_Tibial	ENSG00000206195	DUXAP8	0.0099762	0.0379536	0.0695656
Artery_Tibial	ENSG00000236540		0.0124833	-0.0454577	0.0235244
Artery_Tibial	ENSG00000040608	RTN4R	0.0108764	0.0244732	0.196106
Artery_Tibial	ENSG00000244486	SCARF2	0.0105291	0.0225202	0.136097
Artery_Tibial	ENSG00000100027	YPEL1	0.00701895	-0.0143809	0.0731903
Artery_Tibial	ENSG00000100030	MAPK1	0.0255666	-0.0375796	0.202895
Artery_Tibial	ENSG00000189269	DRICH1	0.00162844	0.0106881	0.0195622
Artery_Tibial	ENSG00000133433	GSTT2B	0.000554669	0.0212028	9.91972e-05
Artery_Tibial	ENSG00000128262	POM121L9P	0.0162594	0.0393357	0.0499362
Artery_Tibial	ENSG00000284128		0.000250039	0.00140627	0.00971149
Artery_Tibial	ENSG00000100077	GRK3	0.00172257	0.00490757	0.0440702
Artery_Tibial	ENSG00000186998	EMID1	0.0202591	0.0424056	0.126473
Artery_Tibial	ENSG00000100319	ZMAT5	0.0087032	-0.0194283	0.0145586
Artery_Tibial	ENSG00000184076	UQCR10	0.00757261	-0.0097209	0.132678
Artery_Tibial	ENSG00000273350		0.0210185	0.0832462	0.00991733
Artery_Tibial	ENSG00000272689		0.00230027	0.00951957	0.0194684
Artery_Tibial	ENSG00000198832	SELENOM	0.00934237	-0.0137286	0.1248
Artery_Tibial	ENSG00000182541	LIMK2	0.0137072	0.0404438	0.0811822
Artery_Tibial	ENSG00000100150	DEPDC5	0.00679851	-0.0259987	0
Artery_Tibial	ENSG00000128245	YWHAH	0.00844612	-0.0190291	0.0855542
Artery_Tibial	ENSG00000100320	RBFOX2	0.00368677	-0.0121755	0.0112147
Artery_Tibial	ENSG00000100321	SYNGR1	0.0245634	0.0463846	0.052392
Artery_Tibial	ENSG00000128268	MGAT3	0.00100964	0.00201499	0.112743
Artery_Tibial	ENSG00000239900	ADSL	0.0164922	-0.0269083	0.224789
Artery_Tibial	ENSG00000100399	CHADL	0.00726134	0.0224239	0.050381
Artery_Tibial	ENSG00000100410	PHF5A	0.00133611	-0.00328173	0.100012
Artery_Tibial	ENSG00000100412	ACO2	0.0378868	-0.0582984	0.362123
Artery_Tibial	ENSG00000100413	POLR3H	0.00448208	-0.00874398	0.108673
Artery_Tibial	ENSG00000167077	MEI1	0.00346653	0.00886323	0.132091
Artery_Tibial	ENSG00000184983	NDUFA6	0.0292	-0.0597237	0.170203
Artery_Tibial	ENSG00000205702	CYP2D7	0.0103363	0.0210969	0.22128
Artery_Tibial	ENSG00000182841	RRP7BP	0.00114869	0.00229982	0.211418
Artery_Tibial	ENSG00000159307	SCUBE1	0.0132025	0.0410617	0.103857
Artery_Tibial	ENSG00000186654	PRR5	0.00961568	0.016235	0.11399
Artery_Tibial	ENSG00000273243		0.00106807	0.00513332	0.0211657
Artery_Tibial	ENSG00000205643	CDPF1	0.00502925	-0.0146734	0.00967006
Artery_Tibial	ENSG00000100416	TRMU	0.000318395	0.000644659	0.161334
Artery_Tibial	ENSG00000205593	DENND6B	0.00289487	0.00409705	0.274853
Artery_Tibial	ENSG00000079974	RABL2B	0.000841334	0.00172695	0.168486
Adrenal_Gland	ENSG00000049247	UTS2	0.0222278	0.0467691	0.0442978
Adrenal_Gland	ENSG00000053372	MRTO4	0.00509762	0.0119201	0
Adrenal_Gland	ENSG00000117305	HMGCL	0.0371837	-0.057863	0.0173455
Adrenal_Gland	ENSG00000179163	FUCA1	0.0444569	-0.0612719	0.0606915
Adrenal_Gland	ENSG00000117643	MAN1C1	0.000481868	0.00137164	0.0373597
Adrenal_Gland	ENSG00000090273	NUDC	0.000819672	0.0013563	0.0417196
Adrenal_Gland	ENSG00000181773	GPR3	0.00819141	0.0151673	0.0287906
Adrenal_Gland	ENSG00000180198	RCC1	0.0412821	0.0977085	0
Adrenal_Gland	ENSG00000225313		0.0223714	0.0534891	0
Adrenal_Gland	ENSG00000121904	CSMD2	0.00142893	0.00489237	0.0270692
Adrenal_Gland	ENSG00000164002	EXO5	0.0303138	-0.0862716	0
Adrenal_Gland	ENSG00000229431	MED8-AS1	0.035524	0.0944036	0.0203359
Adrenal_Gland	ENSG00000281912	LINC01144	0.0089746	-0.020379	0.0200741
Adrenal_Gland	ENSG00000117862	TXNDC12	0.0053905	-0.00900781	0.0610637
Adrenal_Gland	ENSG00000085840	ORC1	0.0201819	0.0590924	0
Adrenal_Gland	ENSG00000260971		0.0202281	0.0463767	0.0583549
Adrenal_Gland	ENSG00000273338		0.00385683	0.0101648	0.060221
Adrenal_Gland	ENSG00000203943	SAMD13	0.00439191	-0.0098146	0.0331749
Adrenal_Gland	ENSG00000097046	CDC7	0.000963881	0.00233151	0.0158114
Adrenal_Gland	ENSG00000240038	AMY2B	0.00703363	0.0112775	0.0608561
Adrenal_Gland	ENSG00000186141	POLR3C	0.0174317	-0.0357976	0.0440952
Adrenal_Gland	ENSG00000143437	ARNT	0.0199069	-0.0354876	0.110654
Adrenal_Gland	ENSG00000143418	CERS2	0.00560918	-0.00573928	0.0714291
Adrenal_Gland	ENSG00000143549	TPM3	0.00901613	0.0268847	0
Adrenal_Gland	ENSG00000143315	PIGM	0.0210827	-0.027368	0.0520152
Adrenal_Gland	ENSG00000162736	NCSTN	0.0183945	-0.0203134	0.19854
Adrenal_Gland	ENSG00000143162	CREG1	0.0033118	-0.0035606	0.211975
Adrenal_Gland	ENSG00000203705	TATDN3	0.0167987	-0.0255331	0.00160141
Adrenal_Gland	ENSG00000143771	CNIH4	0.00684186	-0.0140563	0.0244204
Adrenal_Gland	ENSG00000143819	EPHX1	0.0575205	-0.06492	0.0595368
Adrenal_Gland	ENSG00000212916	MAP10	0.0223495	-0.0394565	0.0427899
Adrenal_Gland	ENSG00000121644	DESI2	0.00618807	-0.00897591	0.13728
Adrenal_Gland	ENSG00000171163	ZNF692	0.0166399	0.0236956	0.0195653
Adrenal_Gland	ENSG00000227061		0.00131893	-0.00362929	0.0236911
Adrenal_Gland	ENSG00000225649	LOC100506474	0.0288246	0.0783462	0.0360575
Adrenal_Gland	ENSG00000084676	NCOA1	0.0159427	-0.0252993	0.0906995
Adrenal_Gland	ENSG00000138029	HADHB	0.0124988	-0.0161437	0.104801
Adrenal_Gland	ENSG00000084754	HADHA	0.00917972	-0.013452	0.0591948
Adrenal_Gland	ENSG00000276334		0.00310872	0.00707153	0.0736364
Adrenal_Gland	ENSG00000115825	PRKD3	0.0171835	0.0404377	0.0197671
Adrenal_Gland	ENSG00000162869	PPP1R21	0.00387446	-0.00976475	0.0241766
Adrenal_Gland	ENSG00000173209	AHSA2P	0.015747	0.0332954	0
Adrenal_Gland	ENSG00000144043	TEX261	0.00174144	-0.00249371	0.129043
Adrenal_Gland	ENSG00000187605	TET3	0.0148393	0.0485272	0
Adrenal_Gland	ENSG00000042445	RETSAT	0.0101608	-0.014743	0.0887735
Adrenal_Gland	ENSG00000239305	RNF103	0.0275935	-0.0477804	0.0646505
Adrenal_Gland	ENSG00000144026	ZNF514	0.00183798	-0.0171386	0
Adrenal_Gland	ENSG00000114988	LMAN2L	0.0122257	-0.0162572	0.0982431
Adrenal_Gland	ENSG00000115446	UNC50	0.0366954	-0.0730449	0.0344261
Adrenal_Gland	ENSG00000184115		0.00919182	-0.0988527	0.00668896
Adrenal_Gland	ENSG00000227992		0.00998022	0.0484935	0
Adrenal_Gland	ENSG00000172965	MIR4435-2HG	0.00510504	0.00908698	0.0867817
Adrenal_Gland	ENSG00000236255		0.000623214	0.001502	0.00338031
Adrenal_Gland	ENSG00000088179	PTPN4	0.00896745	-0.0141835	0.0558366
Adrenal_Gland	ENSG00000213197	NUDCP1	0.035914	0.0574029	0.0517412
Adrenal_Gland	ENSG00000196659	TTC30B	0.00718431	-0.00985204	0.0385575
Adrenal_Gland	ENSG00000197557	TTC30A	0.0308051	-0.0467195	0
Adrenal_Gland	ENSG00000081320	STK17B	0.0263123	0.0656956	0.0154379
Adrenal_Gland	ENSG00000162944	RFTN2	0.012426	0.0392246	0
Adrenal_Gland	ENSG00000237166	LINC01792	0.0104461	0.0467411	0
Adrenal_Gland	ENSG00000206573	THUMPD3-AS1	0.0229949	0.0396779	0.0650877
Adrenal_Gland	ENSG00000180385	EMC3-AS1	0.0109274	0.024033	0
Adrenal_Gland	ENSG00000075975	MKRN2	0.000769335	-0.00214563	0.0440194
Adrenal_Gland	ENSG00000170266	GLB1	0.0230435	-0.0234321	0.111226
Adrenal_Gland	ENSG00000202363	SNORA62	0.0136875	0.0371044	0.00149289
Adrenal_Gland	ENSG00000172888	ZNF621	0.0183373	0.049411	0
Adrenal_Gland	ENSG00000271941		0.0191378	0.0542306	0
Adrenal_Gland	ENSG00000160746	ANO10	0.000131853	-0.000231508	0.11518
Adrenal_Gland	ENSG00000178055	PRSS42P	0.00217196	0.00632049	0.00587652
Adrenal_Gland	ENSG00000221883	ARIH2OS	0.018414	-0.0360384	0.0360906
Adrenal_Gland	ENSG00000178467	P4HTM	0.00996497	-0.0236308	0.0227091
Adrenal_Gland	ENSG00000145029	NICN1	0.00473312	-0.00964398	0.0427412
Adrenal_Gland	ENSG00000163686	ABHD6	0.0192177	-0.0291661	0.0701455
Adrenal_Gland	ENSG00000187098	MITF	0.00511797	-0.00896585	0.0520503
Adrenal_Gland	ENSG00000238278	ALG1L6P	0.0242613	0.0849927	0
Adrenal_Gland	ENSG00000196776	CD47	0.000442568	-0.00101855	0
Adrenal_Gland	ENSG00000174500	GCSAM	0.00338938	-0.0220101	0
Adrenal_Gland	ENSG00000121552	CSTA	0.00626825	-0.0185985	0
Adrenal_Gland	ENSG00000160145	KALRN	0.005018	0.0111235	0.0422288
Adrenal_Gland	ENSG00000114544	SLC41A3	0.00143573	-0.00215294	0.114034
Adrenal_Gland	ENSG00000082996	RNF13	0.000260185	-0.000369284	0.0300037
Adrenal_Gland	ENSG00000136603	SKIL	0.00897993	0.0240095	0.0178246
Adrenal_Gland	ENSG00000233885	YEATS2-AS1	0.0170137	0.0373665	0.0128111
Adrenal_Gland	ENSG00000175182	FAM131A	0.000642609	0.000800366	0.0457896
Adrenal_Gland	ENSG00000231770	TMEM44-AS1	0.01648	-0.0395582	0.0212993
Adrenal_Gland	ENSG00000163958	ZDHHC19	0.00350733	0.00697136	0.0157652
Adrenal_Gland	ENSG00000186777	ZNF732	0.00619237	0.0136044	0.0509108
Adrenal_Gland	ENSG00000125089	SH3TC1	0.0119049	0.0338018	0
Adrenal_Gland	ENSG00000074966	TXK	0.0243733	0.0814157	0
Adrenal_Gland	ENSG00000174799	CEP135	0.012953	0.0313545	0
Adrenal_Gland	ENSG00000189157	FAM47E	0.0143451	-0.0305502	0.0418395
Adrenal_Gland	ENSG00000138668	HNRNPD	0.011036	0.0283512	0
Adrenal_Gland	ENSG00000170502	NUDT9	0.00641919	-0.00935562	0.130436
Adrenal_Gland	ENSG00000138658	ZGRF1	0.0200147	0.043786	0.0119895
Adrenal_Gland	ENSG00000213493	ACTN4P1	0.0272306	0.0962772	0
Adrenal_Gland	ENSG00000174599	TRAM1L1	0.0186549	-0.0252663	0.0903874
Adrenal_Gland	ENSG00000164040	PGRMC2	0.0270334	-0.0376571	0.10953
Adrenal_Gland	ENSG00000170365	SMAD1	0.0276851	-0.0541744	0.0460108
Adrenal_Gland	ENSG00000171557	FGG	0.0113936	-0.0247043	0.0766565
Adrenal_Gland	ENSG00000170088	TMEM192	0.0108356	-0.0139333	0.105703
Adrenal_Gland	ENSG00000279384		0.0191844	0.0467016	0.0256463
Adrenal_Gland	ENSG00000164104	HMGB2	0.0133431	0.0318155	0.0319675
Adrenal_Gland	ENSG00000164105	SAP30	0.000506923	0.00129996	0.027341
Adrenal_Gland	ENSG00000164117	FBXO8	0.00647097	-0.0109805	0.0077357
Adrenal_Gland	ENSG00000186352	ANKRD37	0.00397399	0.0084176	0.0245698
Adrenal_Gland	ENSG00000073578	SDHA	0.012266	-0.0167829	0.0712501
Adrenal_Gland	ENSG00000272086	GOLPH3-DT	0.0139716	-0.035576	0.0222645
Adrenal_Gland	ENSG00000164187	LMBRD2	0.000651346	-0.00144656	0
Adrenal_Gland	ENSG00000279400		0.0119292	0.0216983	0.00765007
Adrenal_Gland	ENSG00000244968	LIFR-AS1	0.0133055	-0.0259321	0.0477336
Adrenal_Gland	ENSG00000177058	SLC38A9	0.0231572	-0.0504603	0.0139347
Adrenal_Gland	ENSG00000129625	REEP5	0.0117739	-0.0177349	0.0843729
Adrenal_Gland	ENSG00000172869	DMXL1	0.00798856	-0.00897361	0.0593359
Adrenal_Gland	ENSG00000170458	CD14	0.0212229	-0.0397908	0.0226625
Adrenal_Gland	ENSG00000113580	NR3C1	0.0330119	-0.0639828	0.0372546
Adrenal_Gland	ENSG00000086570	FAT2	0.00246721	0.0115374	0.00487485
Adrenal_Gland	ENSG00000234511	C5orf58	0.00907716	0.0186287	0.074965
Adrenal_Gland	ENSG00000122203	KIAA1191	0.00607046	-0.0106757	0.0394607
Adrenal_Gland	ENSG00000169228	RAB24	0.0106448	0.0167131	0.0589316
Adrenal_Gland	ENSG00000213347	MXD3	0.0367243	0.0909282	0.00801616
Adrenal_Gland	ENSG00000124570	SERPINB6	0.00167822	0.00348835	0.0211029
Adrenal_Gland	ENSG00000145945	FAM50B	0.014492	-0.0216885	0.0431447
Adrenal_Gland	ENSG00000124613	ZNF391	0.00223312	-0.00606989	0.020215
Adrenal_Gland	ENSG00000124767	GLO1	0.0390398	-0.0522633	0.0473906
Adrenal_Gland	ENSG00000001167	NFYA	0.00584993	0.0149934	0.0479108
Adrenal_Gland	ENSG00000243236	GSTA9P	0.0194777	0.0400442	0
Adrenal_Gland	ENSG00000112309	B3GAT2	0.0188486	0.0398479	0.026315
Adrenal_Gland	ENSG00000056972	TRAF3IP2	0.0082498	-0.0188342	0.004904
Adrenal_Gland	ENSG00000189241	TSPYL1	0.00846492	-0.0134995	0.0136263
Adrenal_Gland	ENSG00000055211	GINM1	0.00489991	-0.00711097	0.0365324
Adrenal_Gland	ENSG00000164548	TRA2A	0.00983243	0.0213994	0.0329118
Adrenal_Gland	ENSG00000070882	OSBPL3	0.00329648	0.00559623	0.187826
Adrenal_Gland	ENSG00000050344	NFE2L3	0.0652941	0.104665	0.0357957
Adrenal_Gland	ENSG00000122565	CBX3	0.00685065	0.0132621	0.00133419
Adrenal_Gland	ENSG00000154678	PDE1C	0.00645025	0.0217233	0.00130473
Adrenal_Gland	ENSG00000106571	GLI3	0.00368515	-0.00724143	0.0341047
Adrenal_Gland	ENSG00000177418		0.00636177	0.0111965	0.0917112
Adrenal_Gland	ENSG00000225573	RPL35P5	0.0255345	0.0750542	0.0174827
Adrenal_Gland	ENSG00000106089	STX1A	0.00306415	0.00472017	0.0572611
Adrenal_Gland	ENSG00000127990	SGCE	0.0180597	-0.0251058	0.0975241
Adrenal_Gland	ENSG00000240211	PPP1R35-AS1	0.00176406	0.00363058	0.0677719
Adrenal_Gland	ENSG00000160993	ALKBH4	0.0124585	-0.0232815	0.0334677
Adrenal_Gland	ENSG00000128534	LSM8	0.0254737	0.0401678	0.0742788
Adrenal_Gland	ENSG00000170807	LMOD2	0.00638825	0.0293679	0
Adrenal_Gland	ENSG00000272686	WASL-DT	0.0406468	-0.0595722	0.106115
Adrenal_Gland	ENSG00000279265		0.0244916	0.0495309	0.0371854
Adrenal_Gland	ENSG00000205085	GARIN1A	0.00717418	0.0222442	0
Adrenal_Gland	ENSG00000230359	TPI1P2	0.0100386	-0.0138396	0.0389391
Adrenal_Gland	ENSG00000270953		0.0062011	0.0149549	0.0301636
Adrenal_Gland	ENSG00000253882	LOC154761	0.00227869	-0.0105223	0
Adrenal_Gland	ENSG00000170356	OR2A20P	0.0163882	0.0619082	0.0193499
Adrenal_Gland	ENSG00000273314		0.0200227	-0.0542581	0
Adrenal_Gland	ENSG00000106462	EZH2	0.00530986	0.0116769	0.0176806
Adrenal_Gland	ENSG00000133619	KRBA1	0.000190229	-0.000563851	0
Adrenal_Gland	ENSG00000253982	CLN8-AS1	0.0053376	-0.0126658	0
Adrenal_Gland	ENSG00000168481	LGI3	0.0155186	0.0554117	0
Adrenal_Gland	ENSG00000168487	BMP1	0.00888722	0.020804	0.00611829
Adrenal_Gland	ENSG00000168495	POLR3D	0.0108156	0.0127814	0.0793644
Adrenal_Gland	ENSG00000120885	CLU	0.0254918	-0.0435267	0.00332423
Adrenal_Gland	ENSG00000197265	GTF2E2	0.00666317	0.0144005	0.00662065
Adrenal_Gland	ENSG00000156687	UNC5D	0.00824031	0.0129118	0
Adrenal_Gland	ENSG00000147533	GOLGA7	0.0274628	-0.0493236	0
Adrenal_Gland	ENSG00000140396	NCOA2	0.00157795	-0.00193082	0.130133
Adrenal_Gland	ENSG00000164695	CHMP4C	0.00014602	-0.00035494	0.0840439
Adrenal_Gland	ENSG00000085719	CPNE3	0.0234891	-0.0202921	0.198171
Adrenal_Gland	ENSG00000104325	DECR1	0.0312568	-0.0486776	0.0612811
Adrenal_Gland	ENSG00000104327	CALB1	0.00324413	-0.00884536	0
Adrenal_Gland	ENSG00000180938	ZNF572	0.00446732	-0.0112948	0.0420743
Adrenal_Gland	ENSG00000197363	ZNF517	0.00480917	-0.00850938	0.00756013
Adrenal_Gland	ENSG00000198680	TUSC1	0.00978677	-0.0257433	0
Adrenal_Gland	ENSG00000198876	DCAF12	0.0253659	-0.0305913	0.0942908
Adrenal_Gland	ENSG00000221829	FANCG	0.00658049	0.0161866	0
Adrenal_Gland	ENSG00000137135	ARHGEF39	0.00628814	0.0137209	0.0539254
Adrenal_Gland	ENSG00000186354		0.0405571	0.074129	0.00800256
Adrenal_Gland	ENSG00000224945		0.0107116	0.0143301	0.184366
Adrenal_Gland	ENSG00000165233	CARD19	0.0116653	0.0283693	0.0226393
Adrenal_Gland	ENSG00000227603		0.0239571	0.0725609	0
Adrenal_Gland	ENSG00000198785	GRIN3A	0.00285329	-0.00669375	0.0273898
Adrenal_Gland	ENSG00000148143	ZNF462	0.00244882	0.00527852	0.0218575
Adrenal_Gland	ENSG00000095203	EPB41L4B	0.000151322	-0.000237491	0.175841
Adrenal_Gland	ENSG00000157693	TMEM268	0.00618525	-0.0185546	0.0179261
Adrenal_Gland	ENSG00000214654	B3GALT9	0.010449	-0.0159265	0.0369204
Adrenal_Gland	ENSG00000119414	PPP6C	0.000787239	-0.00149143	0.0176119
Adrenal_Gland	ENSG00000160445	ZER1	0.00671623	-0.017862	0.0576432
Adrenal_Gland	ENSG00000175283	DOLK	0.0448303	-0.0666918	0.0127974
Adrenal_Gland	ENSG00000130711	PRDM12	0.0111505	0.0355157	0
Adrenal_Gland	ENSG00000125484	GTF3C4	0.000387679	-0.000907983	0.0111488
Adrenal_Gland	ENSG00000275549	STPG3-AS1	0.00463885	-0.0121741	0
Adrenal_Gland	ENSG00000188833	ENTPD8	0.00780808	-0.0239578	0
Adrenal_Gland	ENSG00000134463	ECHDC3	0.0219293	-0.0386178	0.143545
Adrenal_Gland	ENSG00000181192	DHTKD1	0.00411198	-0.00616641	0.126976
Adrenal_Gland	ENSG00000239665		0.00576853	0.00921183	0.0333037
Adrenal_Gland	ENSG00000165996	HACD1	0.0251527	-0.0582817	0.0461031
Adrenal_Gland	ENSG00000240291		0.0361793	0.0618621	0.0165268
Adrenal_Gland	ENSG00000241058	NSUN6	0.00378342	0.00706652	0
Adrenal_Gland	ENSG00000269952		0.00401712	0.00783761	0.0246284
Adrenal_Gland	ENSG00000215097		0.000787756	-0.00339274	0
Adrenal_Gland	ENSG00000279822		0.00435459	0.0187548	0.000812687
Adrenal_Gland	ENSG00000107719	PALD1	0.0315877	0.0513461	0.103356
Adrenal_Gland	ENSG00000107745	MICU1	0.0181842	-0.0279316	0.0393054
Adrenal_Gland	ENSG00000188100	FAM25A	0.00637014	0.0233471	0.0168486
Adrenal_Gland	ENSG00000119969	HELLS	0.00788371	0.0305789	0
Adrenal_Gland	ENSG00000165879	FRAT1	0.00729579	-0.0230181	0.0204616
Adrenal_Gland	ENSG00000166189	HPS6	0.0445957	-0.0568954	0.0459205
Adrenal_Gland	ENSG00000171206	TRIM8	0.0159202	-0.0614242	0
Adrenal_Gland	ENSG00000065621	GSTO2	0.00896305	-0.0234444	0.0625823
Adrenal_Gland	ENSG00000119927	GPAM	0.010531	-0.0216294	0.0249082
Adrenal_Gland	ENSG00000132334	PTPRE	0.00153136	0.00327609	0.0769976
Adrenal_Gland	ENSG00000151650	VENTX	0.000428101	0.000995828	0.0667748
Adrenal_Gland	ENSG00000177700	POLR2L	0.00296066	0.00525846	0
Adrenal_Gland	ENSG00000129749	CHRNA10	0.00482727	0.013262	0
Adrenal_Gland	ENSG00000225101	OR52K3P	0.0059806	0.0155954	0.0212867
Adrenal_Gland	ENSG00000132274	TRIM22	0.00683563	0.0127921	0.0906162
Adrenal_Gland	ENSG00000166452	AKIP1	0.00837458	-0.0201485	0
Adrenal_Gland	ENSG00000151117	TMEM86A	0.00685176	-0.0165016	-2.22045e-16
Adrenal_Gland	ENSG00000121691	CAT	0.0238587	-0.0308257	0.0965279
Adrenal_Gland	ENSG00000166199	ALKBH3	0.0175744	-0.0543894	0.0130795
Adrenal_Gland	ENSG00000255165		0.0106978	-0.0214588	0.0570984
Adrenal_Gland	ENSG00000254639		0.00196711	0.00731849	0
Adrenal_Gland	ENSG00000134574	DDB2	0.0104871	0.0212543	0.0426519
Adrenal_Gland	ENSG00000167986	DDB1	0.0108575	-0.0187303	0.018764
Adrenal_Gland	ENSG00000177363	LRRN4CL	0.0178016	-0.0329671	0.110572
Adrenal_Gland	ENSG00000256940	PPP1R14B-AS1	0.0295934	0.0637421	0
Adrenal_Gland	ENSG00000254501		0.00148092	-0.00369966	0.0268051
Adrenal_Gland	ENSG00000149809	TM7SF2	0.0359532	-0.0506915	0.00227208
Adrenal_Gland	ENSG00000278952		0.00536177	-0.0127889	0.0161156
Adrenal_Gland	ENSG00000149792	MRPL49	0.029242	-0.0473539	0.0210229
Adrenal_Gland	ENSG00000174684	B4GAT1	0.0356841	-0.0330118	0.0615631
Adrenal_Gland	ENSG00000254610		0.0156427	0.112761	0.00918966
Adrenal_Gland	ENSG00000172890	NADSYN1	0.0219851	0.0308626	0.0589792
Adrenal_Gland	ENSG00000137474	MYO7A	0.00161802	0.00352174	0.00881043
Adrenal_Gland	ENSG00000137502	RAB30	0.00148389	-0.00273758	0.0314085
Adrenal_Gland	ENSG00000207145	SNORA18	0.00638521	0.0121504	0.0390468
Adrenal_Gland	ENSG00000075239	ACAT1	0.0150907	-0.0179718	0.143954
Adrenal_Gland	ENSG00000137720	C11orf1	0.0187068	-0.0395867	0.0680333
Adrenal_Gland	ENSG00000149300	C11orf52	0.00332801	-0.00661626	0.0334144
Adrenal_Gland	ENSG00000002016	RAD52	0.0219546	0.0343333	0
Adrenal_Gland	ENSG00000006831	ADIPOR2	0.015109	-0.0210178	0.0635283
Adrenal_Gland	ENSG00000111653	ING4	0.00603436	-0.00844198	0.0935224
Adrenal_Gland	ENSG00000231887	PRH1	0.0169378	-0.0660089	0
Adrenal_Gland	ENSG00000183935	HTR7P1	0.0313737	-0.0630312	0.0221229
Adrenal_Gland	ENSG00000023697	DERA	0.013691	-0.0163365	0.0553764
Adrenal_Gland	ENSG00000121361	KCNJ8	0.00368049	0.0146692	0
Adrenal_Gland	ENSG00000276900		0.0217114	-0.0506647	0.0133604
Adrenal_Gland	ENSG00000139132	FGD4	0.0137849	-0.0265453	0.0573885
Adrenal_Gland	ENSG00000139133	ALG10	0.00574986	-0.0120276	0
Adrenal_Gland	ENSG00000225342	LRRK2-DT	0.0184471	-0.0303364	0.0156856
Adrenal_Gland	ENSG00000278385		0.006703	-0.0174699	0.0313831
Adrenal_Gland	ENSG00000135436	FAM186B	0.0141196	-0.0390798	0.0170896
Adrenal_Gland	ENSG00000139644	TMBIM6	0.00210016	-0.00216	0.0560324
Adrenal_Gland	ENSG00000185432	METTL7A	0.0197511	-0.02194	0.137196
Adrenal_Gland	ENSG00000260329	TMEM263-DT	0.0283329	-0.0677137	0.0440365
Adrenal_Gland	ENSG00000135093	USP30	0.0122846	-0.0306908	0.00787661
Adrenal_Gland	ENSG00000204852	TCTN1	0.0105194	-0.0229312	0.0314766
Adrenal_Gland	ENSG00000111275	ALDH2	0.00699992	-0.00903805	0.0526599
Adrenal_Gland	ENSG00000089163	SIRT4	0.0106598	-0.0241249	0.0272664
Adrenal_Gland	ENSG00000122971	ACADS	0.0178522	-0.0310379	0.0303912
Adrenal_Gland	ENSG00000157837	SPPL3	0.0189535	-0.0379493	0.029994
Adrenal_Gland	ENSG00000213411	RBM22P2	0.00303127	0.00563322	0.0151851
Adrenal_Gland	ENSG00000120697	ALG5	0.033715	-0.0595638	0
Adrenal_Gland	ENSG00000229928	LINC00400	0.010931	0.0288731	0.01063
Adrenal_Gland	ENSG00000136156	ITM2B	0.0207451	-0.0254234	0.0680137
Adrenal_Gland	ENSG00000185352	HS6ST3	0.00157874	-0.00440812	0.0190277
Adrenal_Gland	ENSG00000134884	ARGLU1	0.00982437	0.0176573	0.0013105
Adrenal_Gland	ENSG00000258768		0.00365147	-0.00822559	0.0523101
Adrenal_Gland	ENSG00000258515		0.0173794	0.0484818	0
Adrenal_Gland	ENSG00000139880	CDH24	0.0329303	0.0724428	0
Adrenal_Gland	ENSG00000215256	DHRS4-AS1	0.0237755	-0.0406249	0.070054
Adrenal_Gland	ENSG00000196497	IPO4	0.00949759	0.0137531	0
Adrenal_Gland	ENSG00000129480	DTD2	0.00322613	-0.00568423	0.0585926
Adrenal_Gland	ENSG00000279434		0.0628299	0.0777569	0.0694506
Adrenal_Gland	ENSG00000100941	PNN	0.00590959	0.00797946	0.0790155
Adrenal_Gland	ENSG00000214900	LINC01588	0.00137731	0.00254636	0.0280675
Adrenal_Gland	ENSG00000100490	CDKL1	0.0151876	0.0397772	0.00498445
Adrenal_Gland	ENSG00000131981	LGALS3	0.00215035	-0.00706114	0.0198884
Adrenal_Gland	ENSG00000053770	AP5M1	0.036716	-0.0553291	0.0204079
Adrenal_Gland	ENSG00000080815	PSEN1	0.0069885	-0.00698283	0.0531996
Adrenal_Gland	ENSG00000184227	ACOT1	0.0141534	-0.031382	0.0118045
Adrenal_Gland	ENSG00000071537	SEL1L	0.000605736	-0.000943757	0.0359161
Adrenal_Gland	ENSG00000100744	GSKIP	0.00811077	0.0127874	0.0231208
Adrenal_Gland	ENSG00000126214	KLC1	0.0315182	0.0599706	0.0302466
Adrenal_Gland	ENSG00000246451		0.0241174	0.0413387	0.0647572
Adrenal_Gland	ENSG00000258701	LINC00638	0.0116397	-0.0348846	0
Adrenal_Gland	ENSG00000128928	IVD	0.0110309	-0.0257104	0.0106962
Adrenal_Gland	ENSG00000185607	ACTBP7	0.0271351	0.0448583	0.0115106
Adrenal_Gland	ENSG00000276593		0.0152634	0.041537	0
Adrenal_Gland	ENSG00000104047	DTWD1	0.0294617	-0.0620553	0.021587
Adrenal_Gland	ENSG00000104064	GABPB1	0.0113643	-0.0293231	0
Adrenal_Gland	ENSG00000069974	RAB27A	0.0141332	-0.0236534	0
Adrenal_Gland	ENSG00000128918	ALDH1A2	0.00502251	-0.0138266	0.0575874
Adrenal_Gland	ENSG00000174485	DENND4A	0.00961296	-0.012224	0.0951081
Adrenal_Gland	ENSG00000140474	ULK3	0.0149087	0.0275876	0.0243498
Adrenal_Gland	ENSG00000279373		0.00835715	-0.0297808	0.000241282
Adrenal_Gland	ENSG00000259642	ST20-AS1	0.00585588	-0.00878347	0.159038
Adrenal_Gland	ENSG00000197696	NMB	0.00543948	0.0167332	0
Adrenal_Gland	ENSG00000260425		0.0093062	0.0151241	0.012994
Adrenal_Gland	ENSG00000198736	MSRB1	0.0258984	-0.0546085	0.0238959
Adrenal_Gland	ENSG00000103343	ZNF174	0.0131568	-0.0302408	0.00797923
Adrenal_Gland	ENSG00000103199	ZNF500	0.00257454	-0.0076318	0
Adrenal_Gland	ENSG00000103316	CRYM	0.0102134	0.0316692	0
Adrenal_Gland	ENSG00000103472	RRN3P2	0.023792	0.035272	0.0625093
Adrenal_Gland	ENSG00000260517		0.00218448	0.00701527	0
Adrenal_Gland	ENSG00000254206	NPIPB11	0.0123973	0.0240799	0.0696123
Adrenal_Gland	ENSG00000149930	TAOK2	0.0197381	0.0429219	0.00591941
Adrenal_Gland	ENSG00000149926	TLCD3B	0.01221	0.0304101	0.0229157
Adrenal_Gland	ENSG00000274653		0.0173061	0.0463384	0
Adrenal_Gland	ENSG00000179918	SEPHS2	0.0137063	-0.0266183	0
Adrenal_Gland	ENSG00000103496	STX4	0.0307776	0.0479561	0.0401702
Adrenal_Gland	ENSG00000129636	ITFG1	0.000591559	-0.000554685	0.143947
Adrenal_Gland	ENSG00000182810	DDX28	0.0493593	-0.0710947	0
Adrenal_Gland	ENSG00000090861	AARS1	0.00287176	-0.00646948	0.00775574
Adrenal_Gland	ENSG00000272250		0.0055662	0.0129118	0.0160786
Adrenal_Gland	ENSG00000168404	MLKL	0.00767234	0.0153918	0.0365432
Adrenal_Gland	ENSG00000166454	ATMIN	0.0134013	-0.02655	0.0194952
Adrenal_Gland	ENSG00000263345		0.00562416	0.0130776	0
Adrenal_Gland	ENSG00000213859	KCTD11	0.00719737	-0.0132607	0.0291644
Adrenal_Gland	ENSG00000209582	SNORA48	0.0219172	0.0477341	0.00917227
Adrenal_Gland	ENSG00000276231	PIK3R6	0.010396	0.0256025	0.0247288
Adrenal_Gland	ENSG00000065559	MAP2K4	0.0250203	-0.0375265	0.030821
Adrenal_Gland	ENSG00000240445	FOXO3B	0.00676699	-0.0196455	0.0210995
Adrenal_Gland	ENSG00000258472		0.0250126	0.0356886	0.0285238
Adrenal_Gland	ENSG00000266947		0.0150643	-0.0374522	0.00786622
Adrenal_Gland	ENSG00000178502	KLHL11	0.00717686	-0.0138353	0.0129137
Adrenal_Gland	ENSG00000173757	STAT5B	0.00835445	-0.0132003	0.0850337
Adrenal_Gland	ENSG00000108309	RUNDC3A	0.016146	0.0255994	0.0410524
Adrenal_Gland	ENSG00000013306	SLC25A39	0.00165735	0.00191451	0.069643
Adrenal_Gland	ENSG00000120071	KANSL1	0.0146968	-0.0369925	0.0296801
Adrenal_Gland	ENSG00000141295	SCRN2	0.00242005	-0.00326329	0.112459
Adrenal_Gland	ENSG00000121104	FAM117A	0.0384117	-0.0725877	0
Adrenal_Gland	ENSG00000011143	MKS1	0.0185608	-0.0274032	0.0681898
Adrenal_Gland	ENSG00000175175	PPM1E	0.00243703	-0.00583775	0.0278487
Adrenal_Gland	ENSG00000167447	SMG8	0.00725044	-0.0137508	0.00673489
Adrenal_Gland	ENSG00000170921	TANC2	0.00488205	0.0134833	0.00171188
Adrenal_Gland	ENSG00000182481	KPNA2	0.0175953	0.0324773	0
Adrenal_Gland	ENSG00000161533	ACOX1	0.0266533	-0.0409505	0.0274477
Adrenal_Gland	ENSG00000070731	ST6GALNAC2	0.00389077	-0.00663856	0.110505
Adrenal_Gland	ENSG00000275888		0.0101584	0.0126085	0.0676029
Adrenal_Gland	ENSG00000267366		0.0141949	0.0562926	0.00380273
Adrenal_Gland	ENSG00000167088	SNRPD1	0.00146426	0.00355523	0.0372789
Adrenal_Gland	ENSG00000264924		0.0167667	0.0528442	0
Adrenal_Gland	ENSG00000279989		0.00385784	0.0203464	0
Adrenal_Gland	ENSG00000186496	ZNF396	0.00359345	-0.00600352	0.027437
Adrenal_Gland	ENSG00000270112	ST8SIA5-DT	0.00548443	-0.0206858	0
Adrenal_Gland	ENSG00000167315	ACAA2	0.00188521	-0.00345754	0.0540201
Adrenal_Gland	ENSG00000166845	C18orf54	0.0121783	0.0365716	0
Adrenal_Gland	ENSG00000172006	ZNF554	0.0136576	-0.0286885	0.0253079
Adrenal_Gland	ENSG00000007264	MATK	0.00349454	0.0104802	0
Adrenal_Gland	ENSG00000130816	DNMT1	0.00551973	0.0148562	0
Adrenal_Gland	ENSG00000269560		0.00378478	0.0189409	0
Adrenal_Gland	ENSG00000249709	ZNF564	0.00749582	-0.0309467	0.00776523
Adrenal_Gland	ENSG00000105612	DNASE2	0.00667502	-0.00668133	0.216299
Adrenal_Gland	ENSG00000064607	SUGP2	0.0103098	0.0147993	0.0466172
Adrenal_Gland	ENSG00000160321	ZNF208	0.00450751	0.015191	0
Adrenal_Gland	ENSG00000168813	ZNF507	0.0234857	-0.0441245	0.0559737
Adrenal_Gland	ENSG00000126266	FFAR1	0.00212908	-0.00783353	0.00953703
Adrenal_Gland	ENSG00000167604	NFKBID	0.0016572	0.00398174	0.0238276
Adrenal_Gland	ENSG00000104823	ECH1	0.0205601	-0.0328428	0.051127
Adrenal_Gland	ENSG00000269486	ERVK9-11	0.000971682	-0.00300549	0.0107424
Adrenal_Gland	ENSG00000105352	CEACAM4	0.00186081	0.00649356	0.00827112
Adrenal_Gland	ENSG00000277806		0.00453181	0.0150955	0
Adrenal_Gland	ENSG00000105398	SULT2A1	0.00779593	-0.0120988	0.144974
Adrenal_Gland	ENSG00000213024	NUP62	0.016643	0.0395437	1.11022e-16
Adrenal_Gland	ENSG00000105357	MYH14	0.0187942	-0.0527228	0.0438311
Adrenal_Gland	ENSG00000213801	ZNF321P	0.0194615	-0.0433085	0.0290446
Adrenal_Gland	ENSG00000127903	ZNF835	0.0213763	-0.0529543	0.00368449
Adrenal_Gland	ENSG00000269867		0.00793934	0.0137157	0.0411531
Adrenal_Gland	ENSG00000270804		0.0506078	0.0717127	0.0516668
Adrenal_Gland	ENSG00000121413	ZSCAN18	0.0196317	-0.0679547	0
Adrenal_Gland	ENSG00000089050	RBBP9	0.0109396	-0.0155361	0.0209291
Adrenal_Gland	ENSG00000278383		0.00475765	-0.0116332	0.0246605
Adrenal_Gland	ENSG00000101421	CHMP4B	0.0022799	-0.0055275	0.0281541
Adrenal_Gland	ENSG00000276073		0.00583695	-0.0188838	0.00567149
Adrenal_Gland	ENSG00000100979	PLTP	0.00182194	-0.0071389	0.00213975
Adrenal_Gland	ENSG00000100982	PCIF1	0.0082679	-0.0195471	0.026513
Adrenal_Gland	ENSG00000198185	ZNF334	0.00601449	-0.0141462	0.0173186
Adrenal_Gland	ENSG00000101194	SLC17A9	0.0308615	0.0634111	3.36928e-05
Adrenal_Gland	ENSG00000176054	RPL23P2	0.0116754	0.0324757	0
Adrenal_Gland	ENSG00000141956	PRDM15	0.0348614	0.073555	0.00230869
Adrenal_Gland	ENSG00000235023		0.0122396	0.0385028	0
Adrenal_Gland	ENSG00000099968	BCL2L13	0.000321341	-0.000410373	0.0899597
Adrenal_Gland	ENSG00000184470	TXNRD2	0.00104849	-0.00159732	0.089402
Adrenal_Gland	ENSG00000230701	FBXW4P1	0.00141053	0.00293684	0.0120218
Adrenal_Gland	ENSG00000261188	TFIP11-DT	0.00397904	-0.0130781	0
Adrenal_Gland	ENSG00000128294	TPST2	0.0303984	-0.037188	0.166547
Adrenal_Gland	ENSG00000100105	PATZ1	0.00415191	-0.00728228	0.0441609
Adrenal_Gland	ENSG00000100083	GGA1	0.035874	0.0434216	0.024335
Adrenal_Gland	ENSG00000235513	L3MBTL2-AS1	0.01282	0.0411884	0.0134954
Adrenal_Gland	ENSG00000205702	CYP2D7	0.00392783	0.00644741	0.00254773
Adrenal_Gland	ENSG00000100243	CYB5R3	0.029073	-0.0345516	0.187787
Adrenal_Gland	ENSG00000279933		0.0125672	0.0201608	0.119489
Adrenal_Gland	ENSG00000280383		0.0032732	0.00651389	0.0407252
Colon_Sigmoid	ENSG00000162572	SCNN1D	0.00897943	0.0147704	0.0762572
Colon_Sigmoid	ENSG00000162591	MEGF6	0.00253196	0.0042456	0.113478
Colon_Sigmoid	ENSG00000233485	FHAD1-AS1	0.0146557	0.0286533	0.0772363
Colon_Sigmoid	ENSG00000162460	TMEM82	0.0189228	-0.039082	0.020164
Colon_Sigmoid	ENSG00000055070	SZRD1	0.0118512	-0.0258244	0.0509748
Colon_Sigmoid	ENSG00000179051	RCC2	0.00907975	-0.0234296	0.0289523
Colon_Sigmoid	ENSG00000230424	EMC1-AS1	0.0122147	0.0357904	0.0166174
Colon_Sigmoid	ENSG00000226396		0.00698195	0.0152985	0.0238305
Colon_Sigmoid	ENSG00000244038	DDOST	0.0163567	-0.0201311	0.11659
Colon_Sigmoid	ENSG00000001460	STPG1	0.00992634	0.0273927	0.0106568
Colon_Sigmoid	ENSG00000117602	RCAN3	0.00625685	0.0145653	0.020045
Colon_Sigmoid	ENSG00000133226	SRRM1	0.00495682	0.0153698	0
Colon_Sigmoid	ENSG00000117682	DHDDS	0.023461	-0.0196458	0.361234
Colon_Sigmoid	ENSG00000142751	GPN2	0.002613	-0.00473066	0.0801074
Colon_Sigmoid	ENSG00000243659		0.0249756	0.0775664	0.0472796
Colon_Sigmoid	ENSG00000162521	RBBP4	0.00994524	-0.0173732	0.0627788
Colon_Sigmoid	ENSG00000126067	PSMB2	0.0406702	-0.0531929	0.113628
Colon_Sigmoid	ENSG00000183520	UTP11	0.0249338	-0.0314186	0.0924805
Colon_Sigmoid	ENSG00000182109		0.00910436	0.0164123	0.161131
Colon_Sigmoid	ENSG00000086015	MAST2	0.0176233	0.0439825	0.0428489
Colon_Sigmoid	ENSG00000079277	MKNK1	0.00975946	0.0201705	0.0828055
Colon_Sigmoid	ENSG00000266993		0.00403441	-0.0154141	0.0125477
Colon_Sigmoid	ENSG00000162601	MYSM1	0.0104622	-0.0123709	0.218518
Colon_Sigmoid	ENSG00000231252	LOC101926964	0.0136175	0.0346152	0.039656
Colon_Sigmoid	ENSG00000230798	FOXD3-AS1	0.00397316	0.0043433	0.213926
Colon_Sigmoid	ENSG00000162434	JAK1	0.0273921	-0.0259473	0.207708
Colon_Sigmoid	ENSG00000142864	SERBP1	0.0217652	-0.0252492	0.192498
Colon_Sigmoid	ENSG00000137941	TTLL7	0.00591222	0.01192	0.0581529
Colon_Sigmoid	ENSG00000117151	CTBS	0.00955784	-0.0260411	0
Colon_Sigmoid	ENSG00000241975	ELOCP19	0.0129434	-0.0257986	0.0437725
Colon_Sigmoid	ENSG00000122482	ZNF644	0.0119576	-0.0324581	0.0234805
Colon_Sigmoid	ENSG00000117500	TMED5	0.0188267	-0.0246948	0.117885
Colon_Sigmoid	ENSG00000224093	BCAR3-AS1	0.00043118	-0.00104883	0.031906
Colon_Sigmoid	ENSG00000099260	PALMD	0.00471203	0.0211249	0.000343242
Colon_Sigmoid	ENSG00000117620	SLC35A3	0.0371926	-0.053897	0.0791702
Colon_Sigmoid	ENSG00000235795		0.0168915	-0.0495826	0
Colon_Sigmoid	ENSG00000240038	AMY2B	0.0230102	0.0294386	0.200991
Colon_Sigmoid	ENSG00000198890	PRMT6	0.0105449	-0.0172921	0.18647
Colon_Sigmoid	ENSG00000273382	TMEM167B-DT	0.00644903	-0.0222499	0.0192533
Colon_Sigmoid	ENSG00000155366	RHOC	0.0129264	0.0178948	0.145638
Colon_Sigmoid	ENSG00000155367	PPM1J	0.00127457	0.00447698	0.00270254
Colon_Sigmoid	ENSG00000197323	TRIM33	0.0352632	-0.0316175	0.328246
Colon_Sigmoid	ENSG00000224950		0.0012462	0.00259	0.03885
Colon_Sigmoid	ENSG00000134253	TRIM45	0.00568014	0.00785238	0.116798
Colon_Sigmoid	ENSG00000279513		0.00293663	-0.00960614	0.00492565
Colon_Sigmoid	ENSG00000065183	WDR3	0.0347513	-0.0383126	0.306908
Colon_Sigmoid	ENSG00000186141	POLR3C	0.020581	-0.0265546	0.171627
Colon_Sigmoid	ENSG00000163125	RPRD2	0.00771182	-0.0130939	0.0363737
Colon_Sigmoid	ENSG00000143416	SELENBP1	0.0114882	-0.0182486	0.113995
Colon_Sigmoid	ENSG00000143442	POGZ	0.00709531	0.00742404	0.324649
Colon_Sigmoid	ENSG00000197915	HRNR	0.00806438	-0.0437852	0
Colon_Sigmoid	ENSG00000163468	CCT3	0.0162832	-0.0252489	0.0236425
Colon_Sigmoid	ENSG00000188004	SNHG28	0.000658433	0.000887526	0.197121
Colon_Sigmoid	ENSG00000272668	LOC107985216	0.0357839	0.0770891	0.118101
Colon_Sigmoid	ENSG00000158793	NIT1	0.0100302	0.0388873	0.00411561
Colon_Sigmoid	ENSG00000283317		0.00350818	0.0112758	0.0254214
Colon_Sigmoid	ENSG00000143183	TMCO1	0.0243429	-0.0412331	0.0445706
Colon_Sigmoid	ENSG00000143179	UCK2	0.0164043	-0.0227999	0.0862823
Colon_Sigmoid	ENSG00000188859	FAM78B	0.0117445	0.0224202	0
Colon_Sigmoid	ENSG00000143199	ADCY10	0.0080771	0.0157406	0.137011
Colon_Sigmoid	ENSG00000143178	TBX19	0.0115223	0.0140716	0.29929
Colon_Sigmoid	ENSG00000076321	KLHL20	0.00747869	-0.0117486	0.0662064
Colon_Sigmoid	ENSG00000117593	DARS2	0.00732433	-0.00958178	0.268535
Colon_Sigmoid	ENSG00000117601	SERPINC1	0.00161675	0.00739312	0.0218377
Colon_Sigmoid	ENSG00000135870	RC3H1	0.00182023	-0.00554258	0.0167739
Colon_Sigmoid	ENSG00000186283	TOR3A	0.00468402	-0.0179169	0.0302567
Colon_Sigmoid	ENSG00000262180		0.00756248	-0.0194485	0
Colon_Sigmoid	ENSG00000081237	PTPRC	0.00850458	-0.0266445	0.021898
Colon_Sigmoid	ENSG00000228288	PCAT6	0.0250279	0.0779584	0.0235637
Colon_Sigmoid	ENSG00000260805		0.0313354	0.0730462	0.0326744
Colon_Sigmoid	ENSG00000236905		0.0177724	0.0623221	0
Colon_Sigmoid	ENSG00000067533	RRP15	0.021466	-0.0290013	0.171997
Colon_Sigmoid	ENSG00000232480	TGFB2-AS1	0.00086379	0.00248485	0.0387697
Colon_Sigmoid	ENSG00000136628	EPRS1	0.000949023	-0.0013053	0.145868
Colon_Sigmoid	ENSG00000117791	MTARC2	0.000270595	0.000738296	0.0473144
Colon_Sigmoid	ENSG00000154305	MIA3	0.00586738	-0.00921855	0.118826
Colon_Sigmoid	ENSG00000242861		0.0353559	0.0367589	0.239873
Colon_Sigmoid	ENSG00000182827	ACBD3	0.0262466	-0.0378034	0.178142
Colon_Sigmoid	ENSG00000116906	GNPAT	0.0120184	0.0281316	0
Colon_Sigmoid	ENSG00000119285	HEATR1	0.0092147	-0.0110242	0.204671
Colon_Sigmoid	ENSG00000171163	ZNF692	0.0265842	0.0318911	0.245235
Colon_Sigmoid	ENSG00000269973		0.0129423	0.0311128	0.0251807
Colon_Sigmoid	ENSG00000118965	WDR35	0.00471723	-0.0064961	0.0942302
Colon_Sigmoid	ENSG00000176732	PFN4	0.00855901	0.0220329	0.0634041
Colon_Sigmoid	ENSG00000235072	ARNILA	0.00402887	0.00872669	0.0816597
Colon_Sigmoid	ENSG00000157856	DRC1	0.0181215	0.0476822	0.0078627
Colon_Sigmoid	ENSG00000163794	UCN	0.0146201	0.0216988	0.168477
Colon_Sigmoid	ENSG00000163811	WDR43	0.00314327	-0.00328057	0.365029
Colon_Sigmoid	ENSG00000189350	TOGARAM2	0.0115659	0.0302772	0.0550917
Colon_Sigmoid	ENSG00000276334		0.000603029	0.00221217	0.0316238
Colon_Sigmoid	ENSG00000231312	MAP4K3-DT	0.0270528	0.0757778	0.0209171
Colon_Sigmoid	ENSG00000152154	TMEM178A	0.0179831	0.0257626	0.186126
Colon_Sigmoid	ENSG00000138095	LRPPRC	0.0252036	-0.0310294	0.225534
Colon_Sigmoid	ENSG00000115392	FANCL	0.00757043	0.0170108	0.0481548
Colon_Sigmoid	ENSG00000162928	PEX13	0.0289029	-0.066926	0.0320997
Colon_Sigmoid	ENSG00000231609	EHBP1-AS1	0.0139151	0.0222915	0.118606
Colon_Sigmoid	ENSG00000225889		0.00470567	0.0115449	0.0640156
Colon_Sigmoid	ENSG00000235885	LOC101927661	0.00539652	0.0138073	0.0116555
Colon_Sigmoid	ENSG00000244617	ASPRV1	0.00118909	0.00296028	0.05593
Colon_Sigmoid	ENSG00000116005	PCYOX1	0.00881284	-0.0206137	0.00438924
Colon_Sigmoid	ENSG00000144040	SFXN5	0.00710626	0.0170947	0.0559932
Colon_Sigmoid	ENSG00000239779	WBP1	0.00282885	0.00290958	0.29139
Colon_Sigmoid	ENSG00000115318	LOXL3	0.0163247	0.026283	0.108133
Colon_Sigmoid	ENSG00000231062		0.0295248	0.0682646	0.0337116
Colon_Sigmoid	ENSG00000232931	LINC00342	0.00645282	0.00738337	0.223945
Colon_Sigmoid	ENSG00000240069	GPAA1P1	0.000168051	0.000478169	0.0538696
Colon_Sigmoid	ENSG00000144061	NPHP1	0.0073711	0.0300577	0.0163874
Colon_Sigmoid	ENSG00000230596	GPAA1P2	0.0103554	0.0243395	0.0579733
Colon_Sigmoid	ENSG00000172965	MIR4435-2HG	0.0173087	0.0292707	0.0631228
Colon_Sigmoid	ENSG00000088205	DDX18	0.0257077	-0.026065	0.318261
Colon_Sigmoid	ENSG00000155438	NIFK	0.00126936	-0.00162724	0.179484
Colon_Sigmoid	ENSG00000225449	RAB6C-AS1	0.0032713	0.0110435	0.0313458
Colon_Sigmoid	ENSG00000188219	POTEE	0.00769101	-0.0153871	0.0403108
Colon_Sigmoid	ENSG00000152117	SMPD4BP	0.0187163	0.0304672	0.147022
Colon_Sigmoid	ENSG00000080345	RIF1	0.0118405	-0.018955	0.143315
Colon_Sigmoid	ENSG00000157827	FMNL2	0.0223877	0.03287	0.149429
Colon_Sigmoid	ENSG00000153237	CCDC148	0.0191597	0.0435136	0.0448445
Colon_Sigmoid	ENSG00000115806	GORASP2	0.010818	-0.0133928	0.108421
Colon_Sigmoid	ENSG00000163328	GPR155	0.00607936	0.0088925	0.138148
Colon_Sigmoid	ENSG00000174279	EVX2	0.00775595	-0.0329866	0.00345744
Colon_Sigmoid	ENSG00000272551		0.000488275	0.000834736	0.124184
Colon_Sigmoid	ENSG00000115540	MOB4	0.00329415	-0.00328294	0.23535
Colon_Sigmoid	ENSG00000064012	CASP8	0.0217127	-0.0460188	0.0282751
Colon_Sigmoid	ENSG00000138442	WDR12	0.014411	-0.018696	0.161632
Colon_Sigmoid	ENSG00000119004	CYP20A1	0.0185571	-0.0530015	0.00841643
Colon_Sigmoid	ENSG00000118246	FASTKD2	0.00763907	-0.00973654	0.269098
Colon_Sigmoid	ENSG00000138363	ATIC	0.00295132	-0.00817879	0.0177558
Colon_Sigmoid	ENSG00000187736	NHEJ1	0.000375072	-0.000649371	0.0591031
Colon_Sigmoid	ENSG00000085982	USP40	0.012491	0.0356381	0.0128248
[truncated: 19,583 more rows]

## Sheet: Supplementary Data 5
Supplementary Data 5 : GO enrichment of R^2 of age across all tissues (P-value was obtained using two-sided permutation test)
ID	Description	setSize	enrichmentScore	NES	pvalue	p.adjust	qvalues	rank	leading_edge	core_enrichment
GO:1902369	negative regulation of RNA catabolic process	4	-0.95883	-168854850227483	0.000205931	0.00913942	0.00719951	35	tags=75%, list=4%, signal=73%	ENSG00000037474/ENSG00000174953/ENSG00000138095
GO:1901566	organonitrogen compound biosynthetic process	76	-0.591789	-214316092024273	0.000206996	0.00913942	0.00719951	170	tags=41%, list=17%, signal=37%	ENSG00000183617/ENSG00000128039/ENSG00000181027/ENSG00000143156/ENSG00000160200/ENSG00000112874/ENSG00000213689/ENSG00000165502/ENSG00000133706/ENSG00000130312/ENSG00000149084/ENSG00000197563/ENSG00000154889/ENSG00000256269/ENSG00000185808/ENSG00000130348/ENSG00000167720/ENSG00000132507/ENSG00000100577/ENSG00000112031/ENSG00000151806/ENSG00000138363/ENSG00000135972/ENSG00000176974/ENSG00000048544…
GO:0034248	regulation of cellular amide metabolic process	11	-0.875771	-206301065700215	0.000207383	0.00913942	0.00719951	78	tags=73%, list=8%, signal=68%	ENSG00000132507/ENSG00000100577/ENSG00000151806/ENSG00000078237/ENSG00000176974/ENSG00000106263/ENSG00000174953/ENSG00000138095
GO:0006417	regulation of translation	8	-0.889744	-191019876262888	0.000207426	0.00913942	0.00719951	78	tags=75%, list=8%, signal=70%	ENSG00000132507/ENSG00000151806/ENSG00000176974/ENSG00000106263/ENSG00000174953/ENSG00000138095
GO:0046907	intracellular transport	67	-0.601991	-213428011098144	0.000208551	0.00913942	0.00719951	148	tags=42%, list=15%, signal=38%	ENSG00000155393/ENSG00000117280/ENSG00000134265/ENSG00000165271/ENSG00000186716/ENSG00000111581/ENSG00000085063/ENSG00000134809/ENSG00000154889/ENSG00000196313/ENSG00000164695/ENSG00000041802/ENSG00000157823/ENSG00000107959/ENSG00000132507/ENSG00000107537/ENSG00000102858/ENSG00000196655/ENSG00000164924/ENSG00000120675/ENSG00000037474/ENSG00000139197/ENSG00000136448/ENSG00000143771/ENSG00000144043…
GO:0043604	amide biosynthetic process	34	-0.713521	-221741803411214	0.000208943	0.00913942	0.00719951	126	tags=50%, list=13%, signal=45%	ENSG00000165502/ENSG00000133706/ENSG00000130312/ENSG00000149084/ENSG00000130348/ENSG00000132507/ENSG00000100577/ENSG00000112031/ENSG00000151806/ENSG00000138363/ENSG00000135972/ENSG00000176974/ENSG00000048544/ENSG00000106263/ENSG00000115364/ENSG00000174953/ENSG00000138095
GO:0043603	cellular amide metabolic process	45	-0.636766	-209086602232673	0.000209161	0.00913942	0.00719951	126	tags=42%, list=13%, signal=39%	ENSG00000165502/ENSG00000133706/ENSG00000130312/ENSG00000149084/ENSG00000130348/ENSG00000132507/ENSG00000100577/ENSG00000112031/ENSG00000151806/ENSG00000078237/ENSG00000184227/ENSG00000138363/ENSG00000135972/ENSG00000176974/ENSG00000048544/ENSG00000106263/ENSG00000115364/ENSG00000174953/ENSG00000138095
GO:0006796	phosphate-containing compound metabolic process	85	-0.480636	-17696003019019	0.000209205	0.00913942	0.00719951	214	tags=46%, list=22%, signal=39%	ENSG00000125877/ENSG00000163964/ENSG00000120915/ENSG00000111696/ENSG00000146733/ENSG00000149089/ENSG00000168653/ENSG00000124588/ENSG00000128039/ENSG00000143156/ENSG00000135778/ENSG00000112874/ENSG00000213689/ENSG00000186716/ENSG00000172954/ENSG00000111581/ENSG00000149084/ENSG00000197563/ENSG00000154889/ENSG00000196313/ENSG00000166260/ENSG00000103479/ENSG00000185808/ENSG00000168275/ENSG00000110768…
GO:0043933	protein-containing complex subunit organization	68	-0.560307	-198823165893523	0.00020938	0.00913942	0.00719951	194	tags=53%, list=20%, signal=46%	ENSG00000099956/ENSG00000136108/ENSG00000149089/ENSG00000168653/ENSG00000133983/ENSG00000183617/ENSG00000110074/ENSG00000115750/ENSG00000134265/ENSG00000130312/ENSG00000111581/ENSG00000141759/ENSG00000151208/ENSG00000085063/ENSG00000183431/ENSG00000168275/ENSG00000110768/ENSG00000132507/ENSG00000243317/ENSG00000130414/ENSG00000112031/ENSG00000167670/ENSG00000030110/ENSG00000196655/ENSG00000160194…
GO:0006793	phosphorus metabolic process	86	-0.479457	-176676862542489	0.000209556	0.00913942	0.00719951	218	tags=47%, list=22%, signal=40%	ENSG00000163281/ENSG00000125877/ENSG00000163964/ENSG00000120915/ENSG00000111696/ENSG00000146733/ENSG00000149089/ENSG00000168653/ENSG00000124588/ENSG00000128039/ENSG00000143156/ENSG00000135778/ENSG00000112874/ENSG00000213689/ENSG00000186716/ENSG00000172954/ENSG00000111581/ENSG00000149084/ENSG00000197563/ENSG00000154889/ENSG00000196313/ENSG00000166260/ENSG00000103479/ENSG00000185808/ENSG00000168275…
GO:0006412	translation	28	-0.729643	-217148923490868	0.0002096	0.00913942	0.00719951	126	tags=50%, list=13%, signal=45%	ENSG00000165502/ENSG00000133706/ENSG00000130312/ENSG00000130348/ENSG00000132507/ENSG00000112031/ENSG00000151806/ENSG00000135972/ENSG00000176974/ENSG00000048544/ENSG00000106263/ENSG00000115364/ENSG00000174953/ENSG00000138095
GO:0006518	peptide metabolic process	35	-0.633928	-197786502168351	0.000209996	0.00913942	0.00719951	126	tags=43%, list=13%, signal=39%	ENSG00000165502/ENSG00000133706/ENSG00000130312/ENSG00000130348/ENSG00000132507/ENSG00000100577/ENSG00000112031/ENSG00000151806/ENSG00000135972/ENSG00000176974/ENSG00000048544/ENSG00000106263/ENSG00000115364/ENSG00000174953/ENSG00000138095
GO:0051649	establishment of localization in cell	93	-0.498897	-185771923158472	0.000210217	0.00913942	0.00719951	148	tags=35%, list=15%, signal=33%	ENSG00000155393/ENSG00000117280/ENSG00000134265/ENSG00000165271/ENSG00000090382/ENSG00000186716/ENSG00000111581/ENSG00000085063/ENSG00000134809/ENSG00000154889/ENSG00000196313/ENSG00000164695/ENSG00000041802/ENSG00000157823/ENSG00000107959/ENSG00000132507/ENSG00000107537/ENSG00000102858/ENSG00000030110/ENSG00000196655/ENSG00000140575/ENSG00000164924/ENSG00000185627/ENSG00000176623/ENSG00000120675…
GO:0140053	mitochondrial gene expression	15	-0.810263	-206277612819183	0.000210438	0.00913942	0.00719951	121	tags=67%, list=12%, signal=59%	ENSG00000183617/ENSG00000130312/ENSG00000130348/ENSG00000006744/ENSG00000112031/ENSG00000135972/ENSG00000048544/ENSG00000171103/ENSG00000115364/ENSG00000138095
GO:0010608	posttranscriptional regulation of gene expression	18	-0.807813	-215229310554056	0.00021097	0.00913942	0.00719951	119	tags=61%, list=12%, signal=55%	ENSG00000111581/ENSG00000196313/ENSG00000132507/ENSG00000151806/ENSG00000164924/ENSG00000185627/ENSG00000176974/ENSG00000037474/ENSG00000106263/ENSG00000174953/ENSG00000138095
GO:0007005	mitochondrion organization	19	-0.752528	-203062246229275	0.000211193	0.00913942	0.00719951	184	tags=79%, list=19%, signal=65%	ENSG00000168653/ENSG00000133983/ENSG00000110074/ENSG00000117280/ENSG00000134809/ENSG00000107959/ENSG00000130414/ENSG00000030110/ENSG00000160194/ENSG00000164924/ENSG00000078237/ENSG00000120675/ENSG00000184983/ENSG00000136448/ENSG00000198890
GO:0043043	peptide biosynthetic process	29	-0.702251	-210566329305754	0.000211595	0.00913942	0.00719951	126	tags=48%, list=13%, signal=43%	ENSG00000165502/ENSG00000133706/ENSG00000130312/ENSG00000130348/ENSG00000132507/ENSG00000112031/ENSG00000151806/ENSG00000135972/ENSG00000176974/ENSG00000048544/ENSG00000106263/ENSG00000115364/ENSG00000174953/ENSG00000138095
GO:0044267	cellular protein metabolic process	135	-0.482007	-188949787503641	0.000212404	0.00913942	0.00719951	133	tags=30%, list=14%, signal=30%	ENSG00000146833/ENSG00000171806/ENSG00000090382/ENSG00000186716/ENSG00000165502/ENSG00000133706/ENSG00000130312/ENSG00000111581/ENSG00000197563/ENSG00000154889/ENSG00000196313/ENSG00000129055/ENSG00000256269/ENSG00000164695/ENSG00000185808/ENSG00000110768/ENSG00000130348/ENSG00000132507/ENSG00000153113/ENSG00000112031/ENSG00000102858/ENSG00000030110/ENSG00000131845/ENSG00000139620/ENSG00000140575…
GO:0034645	cellular macromolecule biosynthetic process	155	-0.457918	-182561585045793	0.000213584	0.00913942	0.00719951	194	tags=36%, list=20%, signal=34%	ENSG00000099956/ENSG00000136108/ENSG00000181315/ENSG00000089335/ENSG00000178295/ENSG00000197362/ENSG00000183617/ENSG00000128039/ENSG00000181027/ENSG00000115750/ENSG00000125945/ENSG00000213689/ENSG00000186184/ENSG00000257949/ENSG00000165502/ENSG00000113318/ENSG00000133706/ENSG00000130312/ENSG00000196152/ENSG00000111581/ENSG00000197563/ENSG00000154889/ENSG00000103479/ENSG00000197841/ENSG00000104472…
GO:0009059	macromolecule biosynthetic process	158	-0.448969	-179458264180001	0.000213812	0.00913942	0.00719951	194	tags=35%, list=20%, signal=34%	ENSG00000099956/ENSG00000136108/ENSG00000181315/ENSG00000089335/ENSG00000178295/ENSG00000197362/ENSG00000183617/ENSG00000128039/ENSG00000181027/ENSG00000115750/ENSG00000125945/ENSG00000213689/ENSG00000186184/ENSG00000257949/ENSG00000165502/ENSG00000113318/ENSG00000133706/ENSG00000130312/ENSG00000196152/ENSG00000111581/ENSG00000197563/ENSG00000154889/ENSG00000103479/ENSG00000197841/ENSG00000104472…
GO:0019538	protein metabolic process	149	-0.461337	-183012088515283	0.000214454	0.00913942	0.00719951	133	tags=28%, list=14%, signal=29%	ENSG00000146833/ENSG00000171806/ENSG00000090382/ENSG00000186716/ENSG00000165502/ENSG00000133706/ENSG00000130312/ENSG00000111581/ENSG00000197563/ENSG00000154889/ENSG00000196313/ENSG00000129055/ENSG00000256269/ENSG00000164695/ENSG00000185808/ENSG00000110768/ENSG00000130348/ENSG00000107959/ENSG00000132507/ENSG00000153113/ENSG00000112031/ENSG00000102858/ENSG00000030110/ENSG00000131845/ENSG00000139620…
GO:0044271	cellular nitrogen compound biosynthetic process	159	-0.444252	-177597039225529	0.000214684	0.00913942	0.00719951	160	tags=30%, list=16%, signal=30%	ENSG00000143156/ENSG00000115750/ENSG00000125945/ENSG00000112874/ENSG00000213689/ENSG00000186184/ENSG00000257949/ENSG00000165502/ENSG00000133706/ENSG00000130312/ENSG00000196152/ENSG00000111581/ENSG00000149084/ENSG00000103479/ENSG00000197841/ENSG00000104472/ENSG00000256269/ENSG00000110768/ENSG00000130348/ENSG00000204604/ENSG00000132507/ENSG00000100577/ENSG00000103932/ENSG00000112031/ENSG00000156603…
GO:0051179	localization	168	-0.411572	-165629210152582	0.000215424	0.00913942	0.00719951	148	tags=27%, list=15%, signal=28%	ENSG00000155393/ENSG00000213689/ENSG00000117280/ENSG00000134265/ENSG00000123643/ENSG00000165271/ENSG00000090382/ENSG00000186716/ENSG00000128944/ENSG00000111581/ENSG00000112685/ENSG00000151208/ENSG00000085063/ENSG00000134809/ENSG00000154889/ENSG00000196313/ENSG00000164695/ENSG00000041802/ENSG00000157823/ENSG00000107959/ENSG00000132507/ENSG00000107537/ENSG00000102858/ENSG00000030110/ENSG00000131845…
GO:0034641	cellular nitrogen compound metabolic process	237	-0.450023	-188426756103069	0.000215564	0.00913942	0.00719951	160	tags=30%, list=16%, signal=33%	ENSG00000143156/ENSG00000115750/ENSG00000125945/ENSG00000160200/ENSG00000112874/ENSG00000213689/ENSG00000186184/ENSG00000165271/ENSG00000257949/ENSG00000131944/ENSG00000156414/ENSG00000165502/ENSG00000113318/ENSG00000133706/ENSG00000130312/ENSG00000196152/ENSG00000111581/ENSG00000149084/ENSG00000141759/ENSG00000196313/ENSG00000103479/ENSG00000197841/ENSG00000104472/ENSG00000256269/ENSG00000183431…
GO:1901360	organic cyclic compound metabolic process	219	-0.422093	-175201803186891	0.000215657	0.00913942	0.00719951	167	tags=29%, list=17%, signal=31%	ENSG00000136875/ENSG00000128039/ENSG00000143156/ENSG00000115750/ENSG00000151632/ENSG00000125945/ENSG00000160200/ENSG00000112874/ENSG00000213689/ENSG00000186184/ENSG00000165271/ENSG00000257949/ENSG00000131944/ENSG00000156414/ENSG00000113318/ENSG00000133706/ENSG00000196152/ENSG00000111581/ENSG00000149084/ENSG00000141759/ENSG00000196313/ENSG00000103479/ENSG00000197841/ENSG00000104472/ENSG00000256269…
GO:0044260	cellular macromolecule metabolic process	253	-0.455943	-192472171502063	0.000215796	0.00913942	0.00719951	196	tags=36%, list=20%, signal=38%	ENSG00000163956/ENSG00000099956/ENSG00000136108/ENSG00000138085/ENSG00000181315/ENSG00000089335/ENSG00000178295/ENSG00000149089/ENSG00000197362/ENSG00000124588/ENSG00000111671/ENSG00000183617/ENSG00000128039/ENSG00000181027/ENSG00000115750/ENSG00000125945/ENSG00000160200/ENSG00000112874/ENSG00000213689/ENSG00000117280/ENSG00000186184/ENSG00000257949/ENSG00000131944/ENSG00000146833/ENSG00000171806…
GO:0090304	nucleic acid metabolic process	185	-0.403567	-164409798507298	0.000216263	0.00913942	0.00719951	153	tags=28%, list=16%, signal=29%	ENSG00000115750/ENSG00000125945/ENSG00000160200/ENSG00000112874/ENSG00000213689/ENSG00000186184/ENSG00000165271/ENSG00000257949/ENSG00000131944/ENSG00000156414/ENSG00000113318/ENSG00000133706/ENSG00000196152/ENSG00000111581/ENSG00000141759/ENSG00000103479/ENSG00000197841/ENSG00000104472/ENSG00000183431/ENSG00000110768/ENSG00000130348/ENSG00000204604/ENSG00000006744/ENSG00000137996/ENSG00000103932…
GO:0046483	heterocycle metabolic process	214	-0.423326	-175268342109817	0.00021631	0.00913942	0.00719951	160	tags=29%, list=16%, signal=31%	ENSG00000143156/ENSG00000115750/ENSG00000125945/ENSG00000160200/ENSG00000112874/ENSG00000213689/ENSG00000186184/ENSG00000165271/ENSG00000257949/ENSG00000131944/ENSG00000156414/ENSG00000113318/ENSG00000133706/ENSG00000196152/ENSG00000111581/ENSG00000149084/ENSG00000141759/ENSG00000196313/ENSG00000103479/ENSG00000197841/ENSG00000104472/ENSG00000256269/ENSG00000183431/ENSG00000110768/ENSG00000130348…
GO:0006725	cellular aromatic compound metabolic process	216	-0.425844	-176441470942917	0.000216497	0.00913942	0.00719951	160	tags=29%, list=16%, signal=31%	ENSG00000143156/ENSG00000115750/ENSG00000151632/ENSG00000125945/ENSG00000160200/ENSG00000112874/ENSG00000213689/ENSG00000186184/ENSG00000165271/ENSG00000257949/ENSG00000131944/ENSG00000156414/ENSG00000113318/ENSG00000133706/ENSG00000196152/ENSG00000111581/ENSG00000149084/ENSG00000141759/ENSG00000196313/ENSG00000103479/ENSG00000197841/ENSG00000104472/ENSG00000256269/ENSG00000183431/ENSG00000110768…
GO:0006139	nucleobase-containing compound metabolic process	207	-0.429815	-177211797763008	0.000216779	0.00913942	0.00719951	160	tags=29%, list=16%, signal=31%	ENSG00000143156/ENSG00000115750/ENSG00000125945/ENSG00000160200/ENSG00000112874/ENSG00000213689/ENSG00000186184/ENSG00000165271/ENSG00000257949/ENSG00000131944/ENSG00000156414/ENSG00000113318/ENSG00000133706/ENSG00000196152/ENSG00000111581/ENSG00000149084/ENSG00000141759/ENSG00000196313/ENSG00000103479/ENSG00000197841/ENSG00000104472/ENSG00000183431/ENSG00000110768/ENSG00000130348/ENSG00000204604…
GO:0016043	cellular component organization	182	-0.473172	-19242372541232	0.000216873	0.00913942	0.00719951	147	tags=34%, list=15%, signal=35%	ENSG00000213689/ENSG00000117280/ENSG00000134265/ENSG00000257949/ENSG00000186716/ENSG00000156414/ENSG00000128944/ENSG00000113318/ENSG00000133706/ENSG00000130312/ENSG00000111581/ENSG00000149084/ENSG00000141759/ENSG00000151208/ENSG00000085063/ENSG00000134809/ENSG00000103479/ENSG00000104472/ENSG00000183431/ENSG00000164695/ENSG00000168275/ENSG00000110768/ENSG00000107959/ENSG00000132507/ENSG00000243317…
GO:0009058	biosynthetic process	203	-0.443223	-182344099745567	0.000217108	0.00913942	0.00719951	194	tags=34%, list=20%, signal=34%	ENSG00000099956/ENSG00000146733/ENSG00000136108/ENSG00000181315/ENSG00000089335/ENSG00000178295/ENSG00000149089/ENSG00000197362/ENSG00000183617/ENSG00000128039/ENSG00000181027/ENSG00000143156/ENSG00000115750/ENSG00000125945/ENSG00000160200/ENSG00000112874/ENSG00000213689/ENSG00000186184/ENSG00000257949/ENSG00000165502/ENSG00000113318/ENSG00000172954/ENSG00000133706/ENSG00000130312/ENSG00000196152…
GO:1901576	organic substance biosynthetic process	203	-0.443223	-182344099745567	0.000217108	0.00913942	0.00719951	194	tags=34%, list=20%, signal=34%	ENSG00000099956/ENSG00000146733/ENSG00000136108/ENSG00000181315/ENSG00000089335/ENSG00000178295/ENSG00000149089/ENSG00000197362/ENSG00000183617/ENSG00000128039/ENSG00000181027/ENSG00000143156/ENSG00000115750/ENSG00000125945/ENSG00000160200/ENSG00000112874/ENSG00000213689/ENSG00000186184/ENSG00000257949/ENSG00000165502/ENSG00000113318/ENSG00000172954/ENSG00000133706/ENSG00000130312/ENSG00000196152…
GO:0044249	cellular biosynthetic process	201	-0.445724	-183192266760333	0.000217391	0.00913942	0.00719951	194	tags=34%, list=20%, signal=35%	ENSG00000099956/ENSG00000146733/ENSG00000136108/ENSG00000181315/ENSG00000089335/ENSG00000178295/ENSG00000149089/ENSG00000197362/ENSG00000183617/ENSG00000128039/ENSG00000181027/ENSG00000143156/ENSG00000115750/ENSG00000125945/ENSG00000160200/ENSG00000112874/ENSG00000213689/ENSG00000186184/ENSG00000257949/ENSG00000165502/ENSG00000113318/ENSG00000172954/ENSG00000133706/ENSG00000130312/ENSG00000196152…
GO:0010467	gene expression	204	-0.431293	-177447896998886	0.000217628	0.00913942	0.00719951	153	tags=30%, list=16%, signal=32%	ENSG00000125945/ENSG00000112874/ENSG00000213689/ENSG00000186184/ENSG00000165271/ENSG00000146833/ENSG00000156414/ENSG00000165502/ENSG00000133706/ENSG00000130312/ENSG00000196152/ENSG00000111581/ENSG00000141759/ENSG00000196313/ENSG00000103479/ENSG00000197841/ENSG00000183431/ENSG00000110768/ENSG00000130348/ENSG00000204604/ENSG00000006744/ENSG00000107959/ENSG00000132507/ENSG00000243317/ENSG00000153113…
GO:1901564	organonitrogen compound metabolic process	194	-0.44523	-182036506442618	0.00021777	0.00913942	0.00719951	200	tags=34%, list=20%, signal=34%	ENSG00000176386/ENSG00000164307/ENSG00000099956/ENSG00000146733/ENSG00000138085/ENSG00000149089/ENSG00000147576/ENSG00000124588/ENSG00000111671/ENSG00000128928/ENSG00000183617/ENSG00000128039/ENSG00000181027/ENSG00000143156/ENSG00000160200/ENSG00000112874/ENSG00000213689/ENSG00000146833/ENSG00000171806/ENSG00000090382/ENSG00000186716/ENSG00000165502/ENSG00000133706/ENSG00000130312/ENSG00000111581…
GO:0071840	cellular component organization or biogenesis	197	-0.498694	-204449701291017	0.00021796	0.00913942	0.00719951	148	tags=35%, list=15%, signal=37%	ENSG00000155393/ENSG00000213689/ENSG00000117280/ENSG00000134265/ENSG00000165271/ENSG00000257949/ENSG00000186716/ENSG00000156414/ENSG00000128944/ENSG00000113318/ENSG00000133706/ENSG00000130312/ENSG00000111581/ENSG00000149084/ENSG00000141759/ENSG00000151208/ENSG00000085063/ENSG00000134809/ENSG00000103479/ENSG00000104472/ENSG00000183431/ENSG00000164695/ENSG00000041802/ENSG00000168275/ENSG00000110768…
GO:0009987	cellular process	510	-0.459768	-204322018291156	0.000220167	0.00913942	0.00719951	228	tags=35%, list=23%, signal=57%	ENSG00000187815/ENSG00000160678/ENSG00000183172/ENSG00000144230/ENSG00000177042/ENSG00000065457/ENSG00000223496/ENSG00000172661/ENSG00000163281/ENSG00000165985/ENSG00000137106/ENSG00000125877/ENSG00000183605/ENSG00000163964/ENSG00000064115/ENSG00000186230/ENSG00000120915/ENSG00000111696/ENSG00000176386/ENSG00000164307/ENSG00000122674/ENSG00000146574/ENSG00000163956/ENSG00000104497/ENSG00000099956…
GO:0008150	biological_process	541	-0.447931	-199589275522577	0.000221141	0.00913942	0.00719951	229	tags=35%, list=23%, signal=59%	ENSG00000187630/ENSG00000187815/ENSG00000160678/ENSG00000183172/ENSG00000144230/ENSG00000177042/ENSG00000065457/ENSG00000223496/ENSG00000172661/ENSG00000163281/ENSG00000165985/ENSG00000137106/ENSG00000125877/ENSG00000183605/ENSG00000163964/ENSG00000064115/ENSG00000186230/ENSG00000100336/ENSG00000120915/ENSG00000111696/ENSG00000176386/ENSG00000164307/ENSG00000122674/ENSG00000146574/ENSG00000163956…
GO:0043170	macromolecule metabolic process	306	-0.428633	-183927104608017	0.00022119	0.00913942	0.00719951	200	tags=34%, list=20%, signal=39%	ENSG00000176386/ENSG00000164307/ENSG00000163956/ENSG00000099956/ENSG00000136108/ENSG00000138085/ENSG00000181315/ENSG00000089335/ENSG00000178295/ENSG00000149089/ENSG00000197362/ENSG00000124588/ENSG00000111671/ENSG00000183617/ENSG00000136875/ENSG00000128039/ENSG00000181027/ENSG00000115750/ENSG00000125945/ENSG00000160200/ENSG00000112874/ENSG00000213689/ENSG00000117280/ENSG00000186184/ENSG00000165271…
GO:0044238	primary metabolic process	347	-0.457114	-198645349208417	0.000221337	0.00913942	0.00719951	194	tags=33%, list=20%, signal=41%	ENSG00000099956/ENSG00000146733/ENSG00000136108/ENSG00000138085/ENSG00000181315/ENSG00000089335/ENSG00000178295/ENSG00000149089/ENSG00000197362/ENSG00000147576/ENSG00000124588/ENSG00000111671/ENSG00000128928/ENSG00000183617/ENSG00000136875/ENSG00000128039/ENSG00000181027/ENSG00000143156/ENSG00000115750/ENSG00000151632/ENSG00000125945/ENSG00000160200/ENSG00000112874/ENSG00000213689/ENSG00000140043…
GO:0006807	nitrogen compound metabolic process	330	-0.449795	-19449036522244	0.000222074	0.00913942	0.00719951	194	tags=33%, list=20%, signal=40%	ENSG00000099956/ENSG00000146733/ENSG00000136108/ENSG00000138085/ENSG00000181315/ENSG00000089335/ENSG00000178295/ENSG00000149089/ENSG00000197362/ENSG00000147576/ENSG00000124588/ENSG00000111671/ENSG00000128928/ENSG00000183617/ENSG00000136875/ENSG00000128039/ENSG00000181027/ENSG00000143156/ENSG00000115750/ENSG00000151632/ENSG00000125945/ENSG00000160200/ENSG00000112874/ENSG00000213689/ENSG00000186184…
GO:0008152	metabolic process	393	-0.46141	-202285203746979	0.000222519	0.00913942	0.00719951	200	tags=34%, list=20%, signal=45%	ENSG00000176386/ENSG00000164307/ENSG00000163956/ENSG00000099956/ENSG00000146733/ENSG00000136108/ENSG00000138085/ENSG00000181315/ENSG00000089335/ENSG00000178295/ENSG00000149089/ENSG00000168653/ENSG00000197362/ENSG00000147576/ENSG00000124588/ENSG00000111671/ENSG00000128928/ENSG00000161618/ENSG00000183617/ENSG00000136875/ENSG00000110074/ENSG00000128039/ENSG00000181027/ENSG00000143156/ENSG00000115750…
GO:0044237	cellular metabolic process	360	-0.475557	-206926951014378	0.000222519	0.00913942	0.00719951	200	tags=35%, list=20%, signal=44%	ENSG00000176386/ENSG00000164307/ENSG00000163956/ENSG00000099956/ENSG00000146733/ENSG00000136108/ENSG00000138085/ENSG00000181315/ENSG00000089335/ENSG00000178295/ENSG00000149089/ENSG00000168653/ENSG00000197362/ENSG00000147576/ENSG00000124588/ENSG00000111671/ENSG00000128928/ENSG00000183617/ENSG00000136875/ENSG00000128039/ENSG00000181027/ENSG00000143156/ENSG00000115750/ENSG00000151632/ENSG00000135778…
GO:0071704	organic substance metabolic process	366	-0.436786	-190058869027776	0.000225479	0.00913942	0.00719951	200	tags=33%, list=20%, signal=42%	ENSG00000176386/ENSG00000164307/ENSG00000163956/ENSG00000099956/ENSG00000146733/ENSG00000136108/ENSG00000138085/ENSG00000181315/ENSG00000089335/ENSG00000178295/ENSG00000149089/ENSG00000197362/ENSG00000147576/ENSG00000124588/ENSG00000111671/ENSG00000128928/ENSG00000183617/ENSG00000136875/ENSG00000128039/ENSG00000181027/ENSG00000143156/ENSG00000115750/ENSG00000151632/ENSG00000125945/ENSG00000160200…
GO:0009895	negative regulation of catabolic process	9	-0.839964	-186429988924116	0.000417449	0.0146074	0.0115069	48	tags=56%, list=5%, signal=53%	ENSG00000138085/ENSG00000078237/ENSG00000037474/ENSG00000174953/ENSG00000138095
GO:0031330	negative regulation of cellular catabolic process	9	-0.839964	-186429988924116	0.000417449	0.0146074	0.0115069	48	tags=56%, list=5%, signal=53%	ENSG00000138085/ENSG00000078237/ENSG00000037474/ENSG00000174953/ENSG00000138095
GO:0032543	mitochondrial translation	12	-0.791792	-190457493826343	0.000418585	0.0146074	0.0115069	170	tags=67%, list=17%, signal=56%	ENSG00000183617/ENSG00000130312/ENSG00000130348/ENSG00000112031/ENSG00000135972/ENSG00000048544/ENSG00000115364/ENSG00000138095
GO:0008104	protein localization	86	-0.461553	-170079343255455	0.000419111	0.0146074	0.0115069	148	tags=34%, list=15%, signal=31%	ENSG00000155393/ENSG00000213689/ENSG00000117280/ENSG00000134265/ENSG00000165271/ENSG00000186716/ENSG00000111581/ENSG00000112685/ENSG00000151208/ENSG00000134809/ENSG00000196313/ENSG00000164695/ENSG00000041802/ENSG00000157823/ENSG00000107959/ENSG00000132507/ENSG00000107537/ENSG00000140575/ENSG00000164924/ENSG00000120675/ENSG00000037474/ENSG00000139197/ENSG00000068654/ENSG00000136448/ENSG00000143771…
GO:0065003	protein-containing complex assembly	58	-0.528483	-182188156251551	0.000419727	0.0146074	0.0115069	194	tags=48%, list=20%, signal=41%	ENSG00000099956/ENSG00000149089/ENSG00000168653/ENSG00000133983/ENSG00000110074/ENSG00000115750/ENSG00000134265/ENSG00000111581/ENSG00000141759/ENSG00000151208/ENSG00000085063/ENSG00000183431/ENSG00000168275/ENSG00000110768/ENSG00000243317/ENSG00000130414/ENSG00000167670/ENSG00000030110/ENSG00000196655/ENSG00000160194/ENSG00000185627/ENSG00000120675/ENSG00000184983/ENSG00000176974/ENSG00000139197…
GO:0033036	macromolecule localization	93	-0.458672	-170793557897648	0.000420433	0.0146074	0.0115069	148	tags=33%, list=15%, signal=31%	ENSG00000155393/ENSG00000213689/ENSG00000117280/ENSG00000134265/ENSG00000165271/ENSG00000186716/ENSG00000111581/ENSG00000112685/ENSG00000151208/ENSG00000134809/ENSG00000196313/ENSG00000164695/ENSG00000041802/ENSG00000157823/ENSG00000107959/ENSG00000132507/ENSG00000107537/ENSG00000140575/ENSG00000164924/ENSG00000120675/ENSG00000037474/ENSG00000139197/ENSG00000068654/ENSG00000136448/ENSG00000143771…
GO:0009314	response to radiation	15	-0.760159	-193522062057373	0.000420875	0.0146074	0.0115069	61	tags=47%, list=6%, signal=44%	ENSG00000213689/ENSG00000030110/ENSG00000078237/ENSG00000136448/ENSG00000174953/ENSG00000177963/ENSG00000180543
GO:0006996	organelle organization	131	-0.436939	-17050823291864	0.000424448	0.0146074	0.0115069	147	tags=31%, list=15%, signal=31%	ENSG00000213689/ENSG00000117280/ENSG00000257949/ENSG00000186716/ENSG00000156414/ENSG00000128944/ENSG00000113318/ENSG00000111581/ENSG00000085063/ENSG00000134809/ENSG00000103479/ENSG00000104472/ENSG00000164695/ENSG00000110768/ENSG00000107959/ENSG00000107537/ENSG00000130414/ENSG00000167670/ENSG00000030110/ENSG00000131845/ENSG00000196655/ENSG00000160194/ENSG00000139620/ENSG00000140575/ENSG00000164924…
GO:0071346	cellular response to interferon-gamma	9	0.83944	184471359513599	0.000575705	0.0191329	0.0150718	161	tags=89%, list=16%, signal=75%	ENSG00000204642/ENSG00000117226/ENSG00000196126/ENSG00000234745/ENSG00000173193/ENSG00000206503/ENSG00000198502/ENSG00000204525
GO:0034341	response to interferon-gamma	10	0.840609	190069309459978	0.000576923	0.0191329	0.0150718	161	tags=90%, list=16%, signal=76%	ENSG00000204642/ENSG00000117226/ENSG00000196126/ENSG00000234745/ENSG00000173193/ENSG00000206503/ENSG00000185201/ENSG00000198502/ENSG00000204525
GO:0031329	regulation of cellular catabolic process	20	-0.715954	-195865194946516	0.000631978	0.0199166	0.0156891	52	tags=30%, list=5%, signal=29%	ENSG00000164924/ENSG00000185627/ENSG00000078237/ENSG00000037474/ENSG00000174953/ENSG00000138095
GO:0044085	cellular component biogenesis	112	-0.443567	-169698234182886	0.000633312	0.0199166	0.0156891	171	tags=37%, list=17%, signal=34%	ENSG00000133983/ENSG00000110074/ENSG00000148296/ENSG00000115750/ENSG00000155393/ENSG00000117280/ENSG00000134265/ENSG00000165271/ENSG00000186716/ENSG00000111581/ENSG00000141759/ENSG00000151208/ENSG00000085063/ENSG00000183431/ENSG00000164695/ENSG00000041802/ENSG00000168275/ENSG00000110768/ENSG00000243317/ENSG00000130414/ENSG00000108592/ENSG00000167670/ENSG00000030110/ENSG00000131845/ENSG00000196655…
GO:0051641	cellular localization	112	-0.455387	-174220605153748	0.000633312	0.0199166	0.0156891	148	tags=32%, list=15%, signal=31%	ENSG00000155393/ENSG00000117280/ENSG00000134265/ENSG00000165271/ENSG00000090382/ENSG00000186716/ENSG00000111581/ENSG00000085063/ENSG00000134809/ENSG00000154889/ENSG00000196313/ENSG00000164695/ENSG00000041802/ENSG00000157823/ENSG00000107959/ENSG00000132507/ENSG00000107537/ENSG00000102858/ENSG00000030110/ENSG00000196655/ENSG00000140575/ENSG00000164924/ENSG00000185627/ENSG00000176623/ENSG00000120675…
GO:0048863	stem cell differentiation	4	-0.941837	-165862268357344	0.000823723	0.0224389	0.0176761	62	tags=100%, list=6%, signal=94%	ENSG00000185627/ENSG00000037474/ENSG00000174953
GO:2000736	regulation of stem cell differentiation	4	-0.941837	-165862268357344	0.000823723	0.0224389	0.0176761	62	tags=100%, list=6%, signal=94%	ENSG00000185627/ENSG00000037474/ENSG00000174953
GO:0071705	nitrogen compound transport	77	-0.486386	-17682610676512	0.00082713	0.0224389	0.0176761	148	tags=34%, list=15%, signal=31%	ENSG00000155393/ENSG00000117280/ENSG00000134265/ENSG00000123643/ENSG00000165271/ENSG00000186716/ENSG00000111581/ENSG00000112685/ENSG00000134809/ENSG00000196313/ENSG00000164695/ENSG00000041802/ENSG00000157823/ENSG00000107959/ENSG00000132507/ENSG00000107537/ENSG00000164924/ENSG00000120675/ENSG00000037474/ENSG00000139197/ENSG00000136448/ENSG00000143771/ENSG00000120451/ENSG00000002919/ENSG00000138095…
GO:0032268	regulation of cellular protein metabolic process	50	-0.555797	-185933927660524	0.000834028	0.0224389	0.0176761	86	tags=28%, list=9%, signal=27%	ENSG00000110768/ENSG00000132507/ENSG00000153113/ENSG00000030110/ENSG00000131845/ENSG00000140575/ENSG00000151806/ENSG00000164924/ENSG00000176974/ENSG00000106263/ENSG00000174953/ENSG00000138095/ENSG00000198890/ENSG00000180543
GO:0031324	negative regulation of cellular metabolic process	64	-0.5051	-177427001559439	0.000834899	0.0224389	0.0176761	263	tags=45%, list=27%, signal=36%	ENSG00000196418/ENSG00000163041/ENSG00000075131/ENSG00000005156/ENSG00000128699/ENSG00000187815/ENSG00000160678/ENSG00000186230/ENSG00000163956/ENSG00000099956/ENSG00000138085/ENSG00000125945/ENSG00000257949/ENSG00000186716/ENSG00000113318/ENSG00000196152/ENSG00000166260/ENSG00000153113/ENSG00000030110/ENSG00000131845/ENSG00000204947/ENSG00000140575/ENSG00000078237/ENSG00000120675/ENSG00000176974…
GO:0046034	ATP metabolic process	15	-0.736686	-187546451576546	0.000841751	0.0224389	0.0176761	184	tags=67%, list=19%, signal=55%	ENSG00000168653/ENSG00000213689/ENSG00000111581/ENSG00000196313/ENSG00000168275/ENSG00000130414/ENSG00000160194/ENSG00000078237/ENSG00000120675/ENSG00000184983
GO:0009150	purine ribonucleotide metabolic process	18	-0.707631	-188537396112931	0.000843882	0.0224389	0.0176761	160	tags=56%, list=16%, signal=47%	ENSG00000143156/ENSG00000213689/ENSG00000111581/ENSG00000149084/ENSG00000196313/ENSG00000100577/ENSG00000078237/ENSG00000184227/ENSG00000138363/ENSG00000172113
GO:0009259	ribonucleotide metabolic process	18	-0.707631	-188537396112931	0.000843882	0.0224389	0.0176761	160	tags=56%, list=16%, signal=47%	ENSG00000143156/ENSG00000213689/ENSG00000111581/ENSG00000149084/ENSG00000196313/ENSG00000100577/ENSG00000078237/ENSG00000184227/ENSG00000138363/ENSG00000172113
GO:0019693	ribose phosphate metabolic process	18	-0.707631	-188537396112931	0.000843882	0.0224389	0.0176761	160	tags=56%, list=16%, signal=47%	ENSG00000143156/ENSG00000213689/ENSG00000111581/ENSG00000149084/ENSG00000196313/ENSG00000100577/ENSG00000078237/ENSG00000184227/ENSG00000138363/ENSG00000172113
GO:0031323	regulation of cellular metabolic process	159	-0.397147	-15876609238318	0.000858738	0.0224389	0.0176761	196	tags=31%, list=20%, signal=30%	ENSG00000163956/ENSG00000099956/ENSG00000136108/ENSG00000138085/ENSG00000181315/ENSG00000089335/ENSG00000149089/ENSG00000197362/ENSG00000124588/ENSG00000125945/ENSG00000213689/ENSG00000117280/ENSG00000257949/ENSG00000186716/ENSG00000113318/ENSG00000196152/ENSG00000111581/ENSG00000196313/ENSG00000166260/ENSG00000103479/ENSG00000197841/ENSG00000110768/ENSG00000204604/ENSG00000132507/ENSG00000100577…
GO:0016070	RNA metabolic process	162	-0.396538	-158801859090056	0.00086003	0.0224389	0.0176761	128	tags=27%, list=13%, signal=28%	ENSG00000115750/ENSG00000125945/ENSG00000112874/ENSG00000186184/ENSG00000165271/ENSG00000156414/ENSG00000133706/ENSG00000196152/ENSG00000111581/ENSG00000141759/ENSG00000103479/ENSG00000197841/ENSG00000183431/ENSG00000110768/ENSG00000130348/ENSG00000204604/ENSG00000006744/ENSG00000137996/ENSG00000103932/ENSG00000108592/ENSG00000156603/ENSG00000196653/ENSG00000131845/ENSG00000204947/ENSG00000171574…
GO:0080090	regulation of primary metabolic process	148	-0.409883	-162331474207534	0.000861141	0.0224389	0.0176761	125	tags=24%, list=13%, signal=25%	ENSG00000113318/ENSG00000196152/ENSG00000111581/ENSG00000196313/ENSG00000166260/ENSG00000103479/ENSG00000197841/ENSG00000110768/ENSG00000204604/ENSG00000132507/ENSG00000100577/ENSG00000153113/ENSG00000156603/ENSG00000196653/ENSG00000030110/ENSG00000131845/ENSG00000204947/ENSG00000140575/ENSG00000151806/ENSG00000171574/ENSG00000164924/ENSG00000204920/ENSG00000185627/ENSG00000078237/ENSG00000258289…
GO:0021700	developmental maturation	4	-0.932771	-164265677557152	0.00102965	0.0257239	0.0202638	52	tags=75%, list=5%, signal=71%	ENSG00000164924/ENSG00000037474/ENSG00000120451
GO:0006415	translational termination	8	-0.831531	-178522115547701	0.00103713	0.0257239	0.0202638	170	tags=88%, list=17%, signal=73%	ENSG00000183617/ENSG00000130312/ENSG00000132507/ENSG00000112031/ENSG00000135972/ENSG00000048544/ENSG00000115364
GO:0043487	regulation of RNA stability	6	-0.884171	-175013198788158	0.00104102	0.0257239	0.0202638	52	tags=83%, list=5%, signal=79%	ENSG00000223496/ENSG00000164924/ENSG00000185627/ENSG00000037474/ENSG00000174953
GO:0051246	regulation of protein metabolic process	51	-0.538639	-180863427138049	0.00104362	0.0257239	0.0202638	86	tags=27%, list=9%, signal=26%	ENSG00000110768/ENSG00000132507/ENSG00000153113/ENSG00000030110/ENSG00000131845/ENSG00000140575/ENSG00000151806/ENSG00000164924/ENSG00000176974/ENSG00000106263/ENSG00000174953/ENSG00000138095/ENSG00000198890/ENSG00000180543
GO:0032502	developmental process	116	-0.430528	-165262917027592	0.0010618	0.0258229	0.0203418	129	tags=27%, list=13%, signal=26%	ENSG00000186716/ENSG00000156414/ENSG00000113318/ENSG00000172954/ENSG00000111581/ENSG00000151208/ENSG00000103479/ENSG00000164695/ENSG00000167720/ENSG00000157895/ENSG00000109180/ENSG00000030110/ENSG00000131845/ENSG00000196655/ENSG00000140575/ENSG00000164924/ENSG00000185627/ENSG00000078237/ENSG00000258289/ENSG00000138363/ENSG00000037474/ENSG00000136448/ENSG00000120451/ENSG00000263001/ENSG00000174953…
GO:0051171	regulation of nitrogen compound metabolic process	146	-0.398491	-157442823787196	0.00107619	0.0258287	0.0203463	194	tags=32%, list=20%, signal=30%	ENSG00000099956/ENSG00000136108/ENSG00000138085/ENSG00000181315/ENSG00000089335/ENSG00000149089/ENSG00000197362/ENSG00000124588/ENSG00000125945/ENSG00000213689/ENSG00000257949/ENSG00000186716/ENSG00000113318/ENSG00000196152/ENSG00000111581/ENSG00000196313/ENSG00000103479/ENSG00000197841/ENSG00000110768/ENSG00000204604/ENSG00000132507/ENSG00000100577/ENSG00000153113/ENSG00000156603/ENSG00000196653…
GO:0007569	cell aging	3	-0.970161	-159188792313033	0.00123178	0.028879	0.0227492	8	tags=100%, list=1%, signal=99%	ENSG00000240972/ENSG00000198890
GO:0006090	pyruvate metabolic process	8	-0.826076	-177350842392826	0.00124456	0.028879	0.0227492	147	tags=75%, list=15%, signal=64%	ENSG00000213689/ENSG00000111581/ENSG00000196313/ENSG00000167720/ENSG00000100577/ENSG00000078237
GO:0015031	protein transport	69	-0.483395	-172092977929064	0.00125313	0.028879	0.0227492	148	tags=36%, list=15%, signal=33%	ENSG00000180104/ENSG00000155393/ENSG00000117280/ENSG00000134265/ENSG00000165271/ENSG00000186716/ENSG00000111581/ENSG00000112685/ENSG00000134809/ENSG00000196313/ENSG00000164695/ENSG00000041802/ENSG00000157823/ENSG00000107959/ENSG00000132507/ENSG00000107537/ENSG00000164924/ENSG00000120675/ENSG00000037474/ENSG00000139197/ENSG00000136448/ENSG00000143771/ENSG00000120451/ENSG00000002919/ENSG00000135392
GO:0072521	purine-containing compound metabolic process	22	-0.685308	-192786468552276	0.00126662	0.028879	0.0227492	160	tags=50%, list=16%, signal=43%	ENSG00000143156/ENSG00000213689/ENSG00000111581/ENSG00000149084/ENSG00000196313/ENSG00000100577/ENSG00000078237/ENSG00000184227/ENSG00000138363/ENSG00000176974/ENSG00000172113
GO:0001909	leukocyte mediated cytotoxicity	6	0.880418	171899990162556	0.00134615	0.0299437	0.0235879	108	tags=67%, list=11%, signal=60%	ENSG00000204642/ENSG00000204520/ENSG00000234745/ENSG00000206503
GO:0001913	T cell mediated cytotoxicity	6	0.880418	171899990162556	0.00134615	0.0299437	0.0235879	108	tags=67%, list=11%, signal=60%	ENSG00000204642/ENSG00000204520/ENSG00000234745/ENSG00000206503
GO:0000470	maturation of LSU-rRNA	4	-0.928987	-163599318972075	0.00144152	0.0305776	0.0240873	68	tags=75%, list=7%, signal=70%	ENSG00000108592/ENSG00000067533/ENSG00000146223
GO:0071478	cellular response to radiation	8	-0.82488	-177094187876359	0.00145198	0.0305776	0.0240873	61	tags=62%, list=6%, signal=59%	ENSG00000213689/ENSG00000030110/ENSG00000136448/ENSG00000174953/ENSG00000180543
GO:0051276	chromosome organization	47	-0.537685	-177781938221622	0.00146413	0.0305776	0.0240873	147	tags=36%, list=15%, signal=32%	ENSG00000213689/ENSG00000257949/ENSG00000128944/ENSG00000113318/ENSG00000111581/ENSG00000103479/ENSG00000104472/ENSG00000164695/ENSG00000110768/ENSG00000167670/ENSG00000131845/ENSG00000139620/ENSG00000176623/ENSG00000174953/ENSG00000100304/ENSG00000198890/ENSG00000180543
GO:0006753	nucleoside phosphate metabolic process	26	-0.640847	-187066098457402	0.00147524	0.0305776	0.0240873	160	tags=46%, list=16%, signal=40%	ENSG00000143156/ENSG00000112874/ENSG00000213689/ENSG00000111581/ENSG00000149084/ENSG00000196313/ENSG00000100577/ENSG00000078237/ENSG00000184227/ENSG00000138363/ENSG00000176974/ENSG00000172113
GO:0007275	multicellular organism development	96	-0.43104	-161246525897641	0.00147524	0.0305776	0.0240873	129	tags=31%, list=13%, signal=30%	ENSG00000213689/ENSG00000117280/ENSG00000186716/ENSG00000156414/ENSG00000113318/ENSG00000172954/ENSG00000111581/ENSG00000151208/ENSG00000164695/ENSG00000167720/ENSG00000157895/ENSG00000030110/ENSG00000131845/ENSG00000196655/ENSG00000140575/ENSG00000164924/ENSG00000185627/ENSG00000078237/ENSG00000258289/ENSG00000138363/ENSG00000037474/ENSG00000136448/ENSG00000120451/ENSG00000263001/ENSG00000174953…
GO:0009117	nucleotide metabolic process	26	-0.640847	-187066098457402	0.00147524	0.0305776	0.0240873	160	tags=46%, list=16%, signal=40%	ENSG00000143156/ENSG00000112874/ENSG00000213689/ENSG00000111581/ENSG00000149084/ENSG00000196313/ENSG00000100577/ENSG00000078237/ENSG00000184227/ENSG00000138363/ENSG00000176974/ENSG00000172113
GO:0050794	regulation of cellular process	260	-0.343844	-145641700381499	0.0015109	0.030965	0.0243924	129	tags=22%, list=13%, signal=26%	ENSG00000186716/ENSG00000156414/ENSG00000128944/ENSG00000113318/ENSG00000133706/ENSG00000196152/ENSG00000111581/ENSG00000149084/ENSG00000151208/ENSG00000085063/ENSG00000196313/ENSG00000166260/ENSG00000103479/ENSG00000197841/ENSG00000090487/ENSG00000180155/ENSG00000164695/ENSG00000155542/ENSG00000110768/ENSG00000204604/ENSG00000132507/ENSG00000100577/ENSG00000157895/ENSG00000243317/ENSG00000153113…
GO:0060333	interferon-gamma-mediated signaling pathway	8	0.837977	177546053842241	0.00154381	0.0312878	0.0246467	161	tags=88%, list=16%, signal=74%	ENSG00000204642/ENSG00000196126/ENSG00000234745/ENSG00000173193/ENSG00000206503/ENSG00000198502/ENSG00000204525
GO:0045184	establishment of protein localization	71	-0.479686	-171760008572574	0.00166113	0.0326542	0.0257231	148	tags=37%, list=15%, signal=34%	ENSG00000180104/ENSG00000155393/ENSG00000213689/ENSG00000117280/ENSG00000134265/ENSG00000165271/ENSG00000186716/ENSG00000111581/ENSG00000112685/ENSG00000134809/ENSG00000196313/ENSG00000164695/ENSG00000041802/ENSG00000157823/ENSG00000107959/ENSG00000132507/ENSG00000107537/ENSG00000164924/ENSG00000120675/ENSG00000037474/ENSG00000139197/ENSG00000136448/ENSG00000143771/ENSG00000120451/ENSG00000002919…
GO:0015833	peptide transport	70	-0.48113	-171763273634157	0.00166493	0.0326542	0.0257231	148	tags=36%, list=15%, signal=33%	ENSG00000180104/ENSG00000155393/ENSG00000117280/ENSG00000134265/ENSG00000165271/ENSG00000186716/ENSG00000111581/ENSG00000112685/ENSG00000134809/ENSG00000196313/ENSG00000164695/ENSG00000041802/ENSG00000157823/ENSG00000107959/ENSG00000132507/ENSG00000107537/ENSG00000164924/ENSG00000120675/ENSG00000037474/ENSG00000139197/ENSG00000136448/ENSG00000143771/ENSG00000120451/ENSG00000002919/ENSG00000135392
GO:0042886	amide transport	70	-0.48113	-171763273634157	0.00166493	0.0326542	0.0257231	148	tags=36%, list=15%, signal=33%	ENSG00000180104/ENSG00000155393/ENSG00000117280/ENSG00000134265/ENSG00000165271/ENSG00000186716/ENSG00000111581/ENSG00000112685/ENSG00000134809/ENSG00000196313/ENSG00000164695/ENSG00000041802/ENSG00000157823/ENSG00000107959/ENSG00000132507/ENSG00000107537/ENSG00000164924/ENSG00000120675/ENSG00000037474/ENSG00000139197/ENSG00000136448/ENSG00000143771/ENSG00000120451/ENSG00000002919/ENSG00000135392
GO:0006091	generation of precursor metabolites and energy	18	-0.691397	-184212142144931	0.00168776	0.0327498	0.0257984	184	tags=72%, list=19%, signal=60%	ENSG00000168653/ENSG00000124588/ENSG00000213689/ENSG00000111581/ENSG00000196313/ENSG00000166260/ENSG00000168275/ENSG00000130414/ENSG00000160194/ENSG00000078237/ENSG00000120675/ENSG00000184983/ENSG00000180185
GO:0019222	regulation of metabolic process	191	-0.363992	-148590833062658	0.00173875	0.033384	0.026298	153	tags=30%, list=16%, signal=32%	ENSG00000163956/ENSG00000099956/ENSG00000136108/ENSG00000138085/ENSG00000181315/ENSG00000089335/ENSG00000149089/ENSG00000197362/ENSG00000124588/ENSG00000115750/ENSG00000125945/ENSG00000112874/ENSG00000213689/ENSG00000117280/ENSG00000257949/ENSG00000146833/ENSG00000186716/ENSG00000156414/ENSG00000113318/ENSG00000196152/ENSG00000111581/ENSG00000196313/ENSG00000166260/ENSG00000103479/ENSG00000197841…
GO:0022900	electron transport chain	8	-0.820697	-176196006048398	0.00186683	0.0347355	0.0273626	184	tags=100%, list=19%, signal=82%	ENSG00000124588/ENSG00000166260/ENSG00000168275/ENSG00000130414/ENSG00000160194/ENSG00000120675/ENSG00000184983
GO:0034660	ncRNA metabolic process	37	-0.554112	-174851261534258	0.00189274	0.0347355	0.0273626	138	tags=35%, list=14%, signal=31%	ENSG00000165271/ENSG00000156414/ENSG00000133706/ENSG00000130348/ENSG00000006744/ENSG00000108592/ENSG00000165055/ENSG00000037474/ENSG00000067533/ENSG00000171103/ENSG00000166938/ENSG00000122687/ENSG00000146223
GO:0006163	purine nucleotide metabolic process	19	-0.693119	-187031538208966	0.00190074	0.0347355	0.0273626	160	tags=53%, list=16%, signal=45%	ENSG00000143156/ENSG00000213689/ENSG00000111581/ENSG00000149084/ENSG00000196313/ENSG00000100577/ENSG00000078237/ENSG00000184227/ENSG00000138363/ENSG00000172113
GO:0043412	macromolecule modification	110	-0.416495	-158928944507982	0.00190194	0.0347355	0.0273626	133	tags=26%, list=14%, signal=26%	ENSG00000146833/ENSG00000171806/ENSG00000186716/ENSG00000156414/ENSG00000111581/ENSG00000197563/ENSG00000154889/ENSG00000196313/ENSG00000129055/ENSG00000256269/ENSG00000185808/ENSG00000110768/ENSG00000108592/ENSG00000102858/ENSG00000030110/ENSG00000131845/ENSG00000139620/ENSG00000140575/ENSG00000164924/ENSG00000185627/ENSG00000165055/ENSG00000037474/ENSG00000139197/ENSG00000136448/ENSG00000171103…
GO:1901137	carbohydrate derivative biosynthetic process	29	-0.600105	-179938476333077	0.00190436	0.0347355	0.0273626	163	tags=48%, list=17%, signal=42%	ENSG00000163281/ENSG00000163964/ENSG00000128039/ENSG00000181027/ENSG00000143156/ENSG00000213689/ENSG00000149084/ENSG00000197563/ENSG00000154889/ENSG00000185808/ENSG00000100577/ENSG00000138363/ENSG00000176974/ENSG00000172113
GO:0065007	biological regulation	313	-0.327387	-140698349258286	0.00200401	0.0361912	0.0285093	200	tags=29%, list=20%, signal=34%	ENSG00000176386/ENSG00000164307/ENSG00000163956/ENSG00000099956/ENSG00000136108/ENSG00000138085/ENSG00000181315/ENSG00000089335/ENSG00000178295/ENSG00000149089/ENSG00000197362/ENSG00000124588/ENSG00000111671/ENSG00000125637/ENSG00000155957/ENSG00000128039/ENSG00000115750/ENSG00000151632/ENSG00000125945/ENSG00000112874/ENSG00000213689/ENSG00000117280/ENSG00000134265/ENSG00000257949/ENSG00000146833…
GO:0006886	intracellular protein transport	50	-0.51094	-170927684827107	0.00208507	0.0372424	0.0293374	148	tags=38%, list=15%, signal=34%	ENSG00000155393/ENSG00000117280/ENSG00000134265/ENSG00000165271/ENSG00000186716/ENSG00000111581/ENSG00000134809/ENSG00000196313/ENSG00000041802/ENSG00000157823/ENSG00000107959/ENSG00000132507/ENSG00000107537/ENSG00000164924/ENSG00000120675/ENSG00000037474/ENSG00000139197/ENSG00000136448/ENSG00000002919
GO:0032259	methylation	21	-0.667888	-185525886183274	0.00210305	0.0372424	0.0293374	132	tags=57%, list=13%, signal=51%	ENSG00000171806/ENSG00000156414/ENSG00000110871/ENSG00000155542/ENSG00000108592/ENSG00000131845/ENSG00000165055/ENSG00000037474/ENSG00000171103/ENSG00000100304/ENSG00000198890/ENSG00000122687
GO:0051234	establishment of localization	144	-0.382708	-150978097313249	0.00214869	0.0376847	0.0296858	148	tags=26%, list=15%, signal=26%	ENSG00000155393/ENSG00000213689/ENSG00000117280/ENSG00000134265/ENSG00000123643/ENSG00000165271/ENSG00000090382/ENSG00000186716/ENSG00000111581/ENSG00000112685/ENSG00000085063/ENSG00000134809/ENSG00000154889/ENSG00000196313/ENSG00000164695/ENSG00000041802/ENSG00000157823/ENSG00000107959/ENSG00000132507/ENSG00000107537/ENSG00000102858/ENSG00000030110/ENSG00000196655/ENSG00000140575/ENSG00000164924…
GO:0050789	regulation of biological process	285	-0.329618	-140693047185725	0.00217912	0.0378545	0.0298196	200	tags=29%, list=20%, signal=33%	ENSG00000176386/ENSG00000164307/ENSG00000163956/ENSG00000099956/ENSG00000136108/ENSG00000138085/ENSG00000181315/ENSG00000089335/ENSG00000178295/ENSG00000149089/ENSG00000197362/ENSG00000124588/ENSG00000111671/ENSG00000125637/ENSG00000155957/ENSG00000115750/ENSG00000151632/ENSG00000125945/ENSG00000112874/ENSG00000213689/ENSG00000117280/ENSG00000257949/ENSG00000146833/ENSG00000186716/ENSG00000156414…
GO:0060255	regulation of macromolecule metabolic process	179	-0.358906	-145810400174136	0.00236508	0.0406973	0.032059	196	tags=30%, list=20%, signal=30%	ENSG00000163956/ENSG00000099956/ENSG00000136108/ENSG00000138085/ENSG00000181315/ENSG00000089335/ENSG00000149089/ENSG00000197362/ENSG00000124588/ENSG00000115750/ENSG00000125945/ENSG00000112874/ENSG00000213689/ENSG00000117280/ENSG00000257949/ENSG00000146833/ENSG00000156414/ENSG00000113318/ENSG00000196152/ENSG00000111581/ENSG00000196313/ENSG00000103479/ENSG00000197841/ENSG00000110768/ENSG00000204604…
GO:0044281	small molecule metabolic process	77	-0.4432	-161125963986276	0.00248139	0.0407873	0.0321299	218	tags=43%, list=22%, signal=36%	ENSG00000163281/ENSG00000137106/ENSG00000125877/ENSG00000120915/ENSG00000146733/ENSG00000149089/ENSG00000147576/ENSG00000128928/ENSG00000128039/ENSG00000143156/ENSG00000151632/ENSG00000160200/ENSG00000112874/ENSG00000213689/ENSG00000140043/ENSG00000133706/ENSG00000111581/ENSG00000110871/ENSG00000149084/ENSG00000183208/ENSG00000196313/ENSG00000166260/ENSG00000130348/ENSG00000167720/ENSG00000100577…
GO:0010821	regulation of mitochondrion organization	6	-0.866821	-171579039209895	0.00249844	0.0407873	0.0321299	61	tags=83%, list=6%, signal=79%	ENSG00000030110/ENSG00000164924/ENSG00000078237/ENSG00000136448/ENSG00000198890
GO:0055114	oxidation-reduction process	44	-0.512613	-167904646875447	0.00249948	0.0407873	0.0321299	184	tags=50%, list=19%, signal=43%	ENSG00000168653/ENSG00000147576/ENSG00000124588/ENSG00000128928/ENSG00000161618/ENSG00000110074/ENSG00000128039/ENSG00000151632/ENSG00000160200/ENSG00000213689/ENSG00000140043/ENSG00000149084/ENSG00000166260/ENSG00000168275/ENSG00000107537/ENSG00000130414/ENSG00000160194/ENSG00000078237/ENSG00000120675/ENSG00000184983/ENSG00000121350/ENSG00000180185
GO:0070727	cellular macromolecule localization	68	-0.46108	-163612721826834	0.00251256	0.0407873	0.0321299	148	tags=35%, list=15%, signal=32%	ENSG00000180104/ENSG00000155393/ENSG00000117280/ENSG00000134265/ENSG00000165271/ENSG00000186716/ENSG00000111581/ENSG00000134809/ENSG00000196313/ENSG00000041802/ENSG00000157823/ENSG00000107959/ENSG00000132507/ENSG00000107537/ENSG00000140575/ENSG00000164924/ENSG00000120675/ENSG00000037474/ENSG00000139197/ENSG00000068654/ENSG00000136448/ENSG00000174953/ENSG00000002919/ENSG00000166189
GO:0009892	negative regulation of metabolic process	87	-0.429845	-158653352060966	0.00251467	0.0407873	0.0321299	153	tags=29%, list=16%, signal=27%	ENSG00000125945/ENSG00000112874/ENSG00000257949/ENSG00000186716/ENSG00000156414/ENSG00000113318/ENSG00000196152/ENSG00000111581/ENSG00000196313/ENSG00000166260/ENSG00000103479/ENSG00000153113/ENSG00000030110/ENSG00000131845/ENSG00000204947/ENSG00000140575/ENSG00000164924/ENSG00000185627/ENSG00000078237/ENSG00000120675/ENSG00000176974/ENSG00000037474/ENSG00000174953/ENSG00000138095/ENSG00000198890
GO:0009894	regulation of catabolic process	25	-0.616399	-178761019815271	0.00251836	0.0407873	0.0321299	147	tags=36%, list=15%, signal=31%	ENSG00000213689/ENSG00000111581/ENSG00000196313/ENSG00000164924/ENSG00000185627/ENSG00000078237/ENSG00000037474/ENSG00000174953/ENSG00000138095
GO:0048856	anatomical structure development	107	-0.407593	-155128843068564	0.00252685	0.0407873	0.0321299	129	tags=26%, list=13%, signal=26%	ENSG00000186716/ENSG00000156414/ENSG00000113318/ENSG00000172954/ENSG00000111581/ENSG00000151208/ENSG00000164695/ENSG00000167720/ENSG00000157895/ENSG00000030110/ENSG00000131845/ENSG00000196655/ENSG00000140575/ENSG00000164924/ENSG00000185627/ENSG00000078237/ENSG00000258289/ENSG00000138363/ENSG00000037474/ENSG00000136448/ENSG00000120451/ENSG00000263001/ENSG00000174953/ENSG00000177963/ENSG00000125630…
GO:1901362	organic cyclic compound biosynthetic process	129	-0.39095	-152029640028936	0.00255646	0.0409033	0.0322212	163	tags=33%, list=17%, signal=31%	ENSG00000099956/ENSG00000136108/ENSG00000181315/ENSG00000089335/ENSG00000197362/ENSG00000128039/ENSG00000143156/ENSG00000115750/ENSG00000125945/ENSG00000112874/ENSG00000213689/ENSG00000186184/ENSG00000257949/ENSG00000196152/ENSG00000111581/ENSG00000149084/ENSG00000103479/ENSG00000197841/ENSG00000104472/ENSG00000256269/ENSG00000110768/ENSG00000204604/ENSG00000100577/ENSG00000103932/ENSG00000156603…
GO:0006810	transport	142	-0.38107	-150234514457934	0.00279811	0.041709	0.032856	148	tags=26%, list=15%, signal=26%	ENSG00000155393/ENSG00000213689/ENSG00000117280/ENSG00000134265/ENSG00000123643/ENSG00000165271/ENSG00000090382/ENSG00000186716/ENSG00000111581/ENSG00000112685/ENSG00000085063/ENSG00000134809/ENSG00000154889/ENSG00000196313/ENSG00000164695/ENSG00000041802/ENSG00000157823/ENSG00000107959/ENSG00000132507/ENSG00000107537/ENSG00000102858/ENSG00000030110/ENSG00000196655/ENSG00000140575/ENSG00000164924…
GO:0010468	regulation of gene expression	142	-0.377764	-148931384489313	0.00279811	0.041709	0.032856	158	tags=28%, list=16%, signal=28%	ENSG00000115750/ENSG00000125945/ENSG00000112874/ENSG00000213689/ENSG00000146833/ENSG00000156414/ENSG00000196152/ENSG00000111581/ENSG00000196313/ENSG00000103479/ENSG00000197841/ENSG00000110768/ENSG00000204604/ENSG00000132507/ENSG00000243317/ENSG00000153113/ENSG00000156603/ENSG00000196653/ENSG00000030110/ENSG00000131845/ENSG00000204947/ENSG00000140575/ENSG00000151806/ENSG00000171574/ENSG00000164924…
GO:0006082	organic acid metabolic process	50	-0.498292	-166696380134938	0.0029191	0.041709	0.032856	218	tags=48%, list=22%, signal=39%	ENSG00000163281/ENSG00000137106/ENSG00000120915/ENSG00000146733/ENSG00000149089/ENSG00000147576/ENSG00000128928/ENSG00000151632/ENSG00000160200/ENSG00000213689/ENSG00000140043/ENSG00000133706/ENSG00000111581/ENSG00000149084/ENSG00000196313/ENSG00000130348/ENSG00000167720/ENSG00000100577/ENSG00000107537/ENSG00000185627/ENSG00000078237/ENSG00000184227/ENSG00000138363/ENSG00000176974
GO:0043436	oxoacid metabolic process	50	-0.498292	-166696380134938	0.0029191	0.041709	0.032856	218	tags=48%, list=22%, signal=39%	ENSG00000163281/ENSG00000137106/ENSG00000120915/ENSG00000146733/ENSG00000149089/ENSG00000147576/ENSG00000128928/ENSG00000151632/ENSG00000160200/ENSG00000213689/ENSG00000140043/ENSG00000133706/ENSG00000111581/ENSG00000149084/ENSG00000196313/ENSG00000130348/ENSG00000167720/ENSG00000100577/ENSG00000107537/ENSG00000185627/ENSG00000078237/ENSG00000184227/ENSG00000138363/ENSG00000176974
GO:0051172	negative regulation of nitrogen compound metabolic process	52	-0.492118	-165965559860521	0.00291971	0.041709	0.032856	153	tags=37%, list=16%, signal=33%	ENSG00000187815/ENSG00000160678/ENSG00000186230/ENSG00000099956/ENSG00000138085/ENSG00000125945/ENSG00000257949/ENSG00000113318/ENSG00000196152/ENSG00000153113/ENSG00000030110/ENSG00000131845/ENSG00000204947/ENSG00000078237/ENSG00000176974/ENSG00000037474/ENSG00000174953/ENSG00000138095/ENSG00000198890
GO:0071702	organic substance transport	82	-0.439951	-161045661931764	0.00293255	0.041709	0.032856	148	tags=41%, list=15%, signal=38%	ENSG00000172661/ENSG00000183605/ENSG00000064115/ENSG00000100336/ENSG00000120915/ENSG00000104497/ENSG00000171928/ENSG00000180104/ENSG00000155393/ENSG00000117280/ENSG00000134265/ENSG00000123643/ENSG00000165271/ENSG00000186716/ENSG00000111581/ENSG00000112685/ENSG00000134809/ENSG00000196313/ENSG00000164695/ENSG00000041802/ENSG00000157823/ENSG00000107959/ENSG00000132507/ENSG00000107537/ENSG00000164924…
GO:0018130	heterocycle biosynthetic process	128	-0.390204	-151522290991926	0.00299722	0.041709	0.032856	160	tags=28%, list=16%, signal=27%	ENSG00000143156/ENSG00000115750/ENSG00000125945/ENSG00000112874/ENSG00000213689/ENSG00000186184/ENSG00000257949/ENSG00000196152/ENSG00000111581/ENSG00000149084/ENSG00000103479/ENSG00000197841/ENSG00000104472/ENSG00000256269/ENSG00000110768/ENSG00000204604/ENSG00000100577/ENSG00000103932/ENSG00000156603/ENSG00000196653/ENSG00000131845/ENSG00000204947/ENSG00000171574/ENSG00000204920/ENSG00000185627…
GO:0019438	aromatic compound biosynthetic process	128	-0.390204	-151522290991926	0.00299722	0.041709	0.032856	160	tags=28%, list=16%, signal=27%	ENSG00000143156/ENSG00000115750/ENSG00000125945/ENSG00000112874/ENSG00000213689/ENSG00000186184/ENSG00000257949/ENSG00000196152/ENSG00000111581/ENSG00000149084/ENSG00000103479/ENSG00000197841/ENSG00000104472/ENSG00000256269/ENSG00000110768/ENSG00000204604/ENSG00000100577/ENSG00000103932/ENSG00000156603/ENSG00000196653/ENSG00000131845/ENSG00000204947/ENSG00000171574/ENSG00000204920/ENSG00000185627…
GO:0061081	positive regulation of myeloid leukocyte cytokine production involved in immune response	3	-0.953587	-156469354807492	0.00307945	0.041709	0.032856	17	tags=100%, list=2%, signal=99%	ENSG00000240972/ENSG00000174953
GO:0061082	myeloid leukocyte cytokine production	3	-0.953587	-156469354807492	0.00307945	0.041709	0.032856	17	tags=100%, list=2%, signal=99%	ENSG00000240972/ENSG00000174953
GO:0001910	regulation of leukocyte mediated cytotoxicity	5	0.888179	164231574074958	0.00308702	0.041709	0.032856	108	tags=80%, list=11%, signal=72%	ENSG00000204642/ENSG00000204520/ENSG00000234745/ENSG00000206503
GO:0001911	negative regulation of leukocyte mediated cytotoxicity	5	0.888179	164231574074958	0.00308702	0.041709	0.032856	108	tags=80%, list=11%, signal=72%	ENSG00000204642/ENSG00000204520/ENSG00000234745/ENSG00000206503
GO:0002228	natural killer cell mediated immunity	5	0.888179	164231574074958	0.00308702	0.041709	0.032856	108	tags=80%, list=11%, signal=72%	ENSG00000204642/ENSG00000204520/ENSG00000234745/ENSG00000206503
GO:0002707	negative regulation of lymphocyte mediated immunity	5	0.888179	164231574074958	0.00308702	0.041709	0.032856	108	tags=80%, list=11%, signal=72%	ENSG00000204642/ENSG00000204520/ENSG00000234745/ENSG00000206503
GO:0002715	regulation of natural killer cell mediated immunity	5	0.888179	164231574074958	0.00308702	0.041709	0.032856	108	tags=80%, list=11%, signal=72%	ENSG00000204642/ENSG00000204520/ENSG00000234745/ENSG00000206503
GO:0002716	negative regulation of natural killer cell mediated immunity	5	0.888179	164231574074958	0.00308702	0.041709	0.032856	108	tags=80%, list=11%, signal=72%	ENSG00000204642/ENSG00000204520/ENSG00000234745/ENSG00000206503
GO:0031342	negative regulation of cell killing	5	0.888179	164231574074958	0.00308702	0.041709	0.032856	108	tags=80%, list=11%, signal=72%	ENSG00000204642/ENSG00000204520/ENSG00000234745/ENSG00000206503
GO:0032609	interferon-gamma production	5	0.889584	164491532970884	0.00308702	0.041709	0.032856	108	tags=80%, list=11%, signal=72%	ENSG00000197646/ENSG00000196126/ENSG00000186470/ENSG00000206503
GO:0042267	natural killer cell mediated cytotoxicity	5	0.888179	164231574074958	0.00308702	0.041709	0.032856	108	tags=80%, list=11%, signal=72%	ENSG00000204642/ENSG00000204520/ENSG00000234745/ENSG00000206503
GO:0042269	regulation of natural killer cell mediated cytotoxicity	5	0.888179	164231574074958	0.00308702	0.041709	0.032856	108	tags=80%, list=11%, signal=72%	ENSG00000204642/ENSG00000204520/ENSG00000234745/ENSG00000206503
GO:0045953	negative regulation of natural killer cell mediated cytotoxicity	5	0.888179	164231574074958	0.00308702	0.041709	0.032856	108	tags=80%, list=11%, signal=72%	ENSG00000204642/ENSG00000204520/ENSG00000234745/ENSG00000206503
GO:0019752	carboxylic acid metabolic process	47	-0.509324	-168404658209376	0.00313742	0.0420783	0.0331469	218	tags=51%, list=22%, signal=42%	ENSG00000163281/ENSG00000137106/ENSG00000120915/ENSG00000146733/ENSG00000149089/ENSG00000147576/ENSG00000128928/ENSG00000151632/ENSG00000160200/ENSG00000213689/ENSG00000140043/ENSG00000133706/ENSG00000111581/ENSG00000149084/ENSG00000196313/ENSG00000130348/ENSG00000167720/ENSG00000100577/ENSG00000107537/ENSG00000185627/ENSG00000078237/ENSG00000184227/ENSG00000138363/ENSG00000176974
GO:0002456	T cell mediated immunity	9	0.79434	174560353500417	0.00326233	0.0434158	0.0342004	108	tags=56%, list=11%, signal=50%	ENSG00000204642/ENSG00000204520/ENSG00000234745/ENSG00000186470/ENSG00000206503
GO:0043489	RNA stabilization	3	-0.951924	-156196394259873	0.00328475	0.0434158	0.0342004	35	tags=67%, list=4%, signal=64%	ENSG00000037474/ENSG00000174953
GO:0051128	regulation of cellular component organization	52	-0.489993	-165249210918054	0.00333681	0.0436285	0.034368	219	tags=50%, list=22%, signal=41%	ENSG00000172661/ENSG00000165985/ENSG00000176386/ENSG00000163956/ENSG00000099956/ENSG00000136108/ENSG00000178295/ENSG00000213689/ENSG00000117280/ENSG00000257949/ENSG00000151208/ENSG00000164695/ENSG00000110768/ENSG00000132507/ENSG00000243317/ENSG00000030110/ENSG00000131845/ENSG00000140575/ENSG00000164924/ENSG00000078237/ENSG00000120675/ENSG00000139197/ENSG00000136448/ENSG00000174953/ENSG00000172113…
GO:0048193	Golgi vesicle transport	12	-0.737921	-177499424009411	0.00334868	0.0436285	0.034368	140	tags=67%, list=14%, signal=58%	ENSG00000134265/ENSG00000112685/ENSG00000085063/ENSG00000154889/ENSG00000196655/ENSG00000143771/ENSG00000144043/ENSG00000166847
GO:0002250	adaptive immune response	21	0.642253	177839699891573	0.00343053	0.0443779	0.0349584	168	tags=48%, list=17%, signal=40%	ENSG00000204642/ENSG00000204520/ENSG00000197646/ENSG00000196126/ENSG00000234745/ENSG00000186470/ENSG00000206503/ENSG00000198502/ENSG00000204525/ENSG00000164308
GO:0030101	natural killer cell activation	3	0.953689	153259700215289	0.0035074	0.0446354	0.0351612	26	tags=67%, list=3%, signal=65%	ENSG00000204642/ENSG00000204520
GO:0051656	establishment of organelle localization	10	-0.771052	-176667760217214	0.00354019	0.0446354	0.0351612	111	tags=80%, list=11%, signal=72%	ENSG00000085063/ENSG00000164695/ENSG00000041802/ENSG00000157823/ENSG00000196655/ENSG00000164924/ENSG00000176623/ENSG00000138095
GO:0071214	cellular response to abiotic stimulus	9	-0.795134	-17648004218615	0.00354832	0.0446354	0.0351612	61	tags=56%, list=6%, signal=53%	ENSG00000213689/ENSG00000030110/ENSG00000136448/ENSG00000174953/ENSG00000180543
GO:0104004	cellular response to environmental stimulus	9	-0.795134	-17648004218615	0.00354832	0.0446354	0.0351612	61	tags=56%, list=6%, signal=53%	ENSG00000213689/ENSG00000030110/ENSG00000136448/ENSG00000174953/ENSG00000180543
GO:0033554	cellular response to stress	63	-0.46191	-161879279501703	0.00375391	0.0467322	0.0368129	152	tags=30%, list=15%, signal=27%	ENSG00000160200/ENSG00000213689/ENSG00000131944/ENSG00000113318/ENSG00000133706/ENSG00000111581/ENSG00000196313/ENSG00000103479/ENSG00000110768/ENSG00000167670/ENSG00000030110/ENSG00000185627/ENSG00000078237/ENSG00000120675/ENSG00000135972/ENSG00000121350/ENSG00000263001/ENSG00000174953/ENSG00000198890
GO:0019637	organophosphate metabolic process	42	-0.51636	-167068990416222	0.0037839	0.0467322	0.0368129	163	tags=40%, list=17%, signal=35%	ENSG00000128039/ENSG00000143156/ENSG00000112874/ENSG00000213689/ENSG00000172954/ENSG00000111581/ENSG00000149084/ENSG00000197563/ENSG00000154889/ENSG00000196313/ENSG00000185808/ENSG00000100577/ENSG00000078237/ENSG00000184227/ENSG00000138363/ENSG00000176974/ENSG00000172113
GO:0031326	regulation of cellular biosynthetic process	104	-0.399846	-151542826823718	0.00379187	0.0467322	0.0368129	125	tags=25%, list=13%, signal=24%	ENSG00000113318/ENSG00000196152/ENSG00000111581/ENSG00000103479/ENSG00000197841/ENSG00000110768/ENSG00000204604/ENSG00000132507/ENSG00000100577/ENSG00000156603/ENSG00000196653/ENSG00000131845/ENSG00000204947/ENSG00000151806/ENSG00000171574/ENSG00000204920/ENSG00000185627/ENSG00000258289/ENSG00000144021/ENSG00000176974/ENSG00000106263/ENSG00000263001/ENSG00000155592/ENSG00000174953/ENSG00000138095…

## Sheet: Supplementary Data 6
Supplementary Data 6: Tissues with matching COSMIC query and number of sequenced tumor samples.
Tissue	COSMIC cancer browser query	Number of Sequenced Tumor Sampes
Muscle_Skeletal	Soft tissue, Striated muscle	1134
Esophagus_Gastroesophageal_Junction	Oesophagus	5648
Esophagus_Muscularis	Oesophagus	5648
Esophagus_Mucosa	Oesophagus	5648
Testis	Testis	1483
Liver	Liver	8360
Stomach	Stomach	6525
Artery_Tibial	Soft tissue, Blood vessel	548
Artery_Aorta	Soft tissue, Blood vessel	548
Artery_Coronary	Soft tissue, Blood vessel	548
Breast_Mammary_Tissue	Breast	23254
Colon_Sigmoid	Large Intestine, Colon	20738
Colon_Transverse	Large Intestine, Colon	20738
Heart_Left_Ventricle	Soft tissue, Striated muscle	1134
Adipose_Subcutaneous	Soft tissue, Fat	459
Adipose_Visceral_Omentum	Soft tissue, Fat	459
Thyroid	Thyroid	59224
Cells_Cultured_fibroblasts	Soft tissue, Fibrous tissue and uncertain origin	13855
Skin_Sun_Exposed_Lower_leg	Skin	29218
Whole_Blood	Haematopoietic and lymphoid tissue, Include all, Lymphoid neoplasm	16303
Lung	Lung	104646
Prostate	Prostate	9394
Pancreas	Pancreas	13817
Skin_Not_Sun_Exposed_Suprapubic	Skin	29218
Heart_Atrial_Appendage	Soft tissue, Striated muscle	1134
Nerve_Tibial	Soft Tissue, Nerve sheath	785
Adrenal_Gland	Adrenal gland	4040
